# Supplementary material for: (E)-3-(Anthracen-9-yl)-1-(furan-2-yl)prop-2-en-1-one
Source: Acta Crystallogr Sect E Struct Rep Online. 2010 Mar 13;66(Pt 4):o800–1. doi: 10.1107/S1600536810005982 (PMC2983903; doi:10.1107/S1600536810005982)
Supplement: Supplementary file 1 [file e-66-0o800-sup1.cif]

##############################################################################
###                                                                        ###
###        Electronic paper (Acta Crystallographica Section E)             ###
###                                                                        ###
##############################################################################
#                                                                            #
# This CIF contains the data in a paper accepted for publication in Acta     #
# Crystallographica Section E. It conforms to the requirements of Notes      #
# for Authors for Section E, and has been peer reviewed under the auspices   #
# of the IUCr Commission on Journals.                                        #
#                                                                            #
# Full details of the Crystallographic Information File format               #
# are given in the paper "The Crystallographic Information File (CIF):       #
# a New Standard Archive File for Crystallography" by S. R. Hall, F. H.      #
# Allen and I. D. Brown [Acta Cryst. (1991), A47, 655-685].                  #
#                                                                            #
# The current version of the core CIF dictionary is obtainable from          #
# ftp://ftp.iucr.org/pub/cif_core.dic. The current version number is 2.4.    #
#                                                                            #
# Software is freely available for graphical display of the structure(s) in  #
# this CIF.  For information consult the CIF home page http://www.iucr.org/  #
# cif/home.html                                                              #
#                                                                            #
# This file may be used for bona fide research purposes within the           #
# scientific community so long as proper attribution is given to the journal # 
# article from which it was obtained.                                        #
#                                                                            #
##############################################################################
                                             
data_global
_audit_creation_method     'form.cif (version 2.0)'
_journal_data_validation_number     ?
_journal_date_recd_electronic     2010-02-01
_journal_date_accepted     2010-02-14
_journal_name_full     'Acta Crystallographica, Section E'
_journal_year     2010
_journal_volume     66
_journal_issue      4
_journal_page_first     o800
_journal_page_last     o801
_journal_paper_category     QO
_journal_coeditor_code     CI5032
_publ_contact_author_name     'Assoc.Prof. Dr. Suchada Chantrapromma'
_publ_contact_author_address
;
      Department of Chemistry
      Faculty of Science
      Prince of Songkla University
      Hat-Yai, Songkhla 90112
      THAILAND
;
_publ_contact_author_email     'suchada.c@psu.ac.th'
_publ_contact_author_fax     '66 74 212918'
_publ_contact_author_phone     '66 74 288447'
_publ_section_title
;
(<i>E</i>)-3-(Anthracen-9-yl)-1-(furan-2-yl)prop-2-en-1-one
;
_publ_section_title_footnote
;
 This paper is dedicated to His Majesty King Bhumibol Adulyadej of Thailand
(King Rama IX) for his sustainable development of the country.
;
loop_
    _publ_author_name
    _publ_author_footnote
    _publ_author_address
    'Jirapa Horkaew' ?
;     Crystal Materials Research Unit
      Department of Chemistry
      Faculty of Science
      Prince of Songkla University
      Hat-Yai, Songkhla 90112
      Thailand
;
    'Thitipone Suwunwong' ?
;     Crystal Materials Research Unit
      Department of Chemistry
      Faculty of Science
      Prince of Songkla University
      Hat-Yai, Songkhla 90112
      Thailand
;
    'Suchada Chantrapromma'
;
      Thomson Reuters ResearcherID: A-5085-2009.
;
;     Crystal Materials Research Unit
      Department of Chemistry
      Faculty of Science
      Prince of Songkla University
      Hat-Yai, Songkhla 90112
      Thailand
;
    'Chatchanok Karalai' ?
;     Crystal Materials Research Unit
      Department of Chemistry
      Faculty of Science
      Prince of Songkla University
      Hat-Yai, Songkhla 90112
      Thailand
;
    'Hoong-Kun Fun'
;
      Additional correspondence author, e-mail: hkfun@usm.my.
      Thomson Reuters ResearcherID: A-3561-2009.
;
;     X-ray Crystallography Unit
      School of Physics
      Universiti Sains Malaysia
      11800 USM, Penang
      Malaysia
;
data_I
_audit_creation_method     SHELXL-97
_chemical_name_systematic
;
(<i>E</i>)-3-(anthracen-9-yl)-1-(furan-2-yl)prop-2-en-1-one
;
_chemical_name_common
;
(<i>E</i>)-3-(anthracen-9-yl)-1-(furan-2-yl)prop-2-en-1-one
;
_chemical_formula_moiety     'C21 H14 O2'
_chemical_formula_sum     'C21 H14 O2'
_chemical_formula_iupac     'C21 H14 O2'
_chemical_formula_weight     298.32
_chemical_melting_point     ?
_chemical_melting_point_gt     423
_chemical_melting_point_lt     424
_symmetry_cell_setting     Monoclinic
_symmetry_space_group_name_H-M     'P 21/c'
_symmetry_space_group_name_Hall     '-P 2ybc'
loop_
    _symmetry_equiv_pos_as_xyz
    'x, y, z'
    '-x, y+1/2, -z+1/2'
    '-x, -y, -z'
    'x, -y-1/2, z-1/2'
_cell_length_a     21.5743(4)
_cell_length_b     5.45710(10)
_cell_length_c     12.8394(2)
_cell_angle_alpha     90.00
_cell_angle_beta     104.0990(10)
_cell_angle_gamma     90.00
_cell_volume     1466.09(4)
_cell_formula_units_Z     4
_cell_measurement_reflns_used     4251
_cell_measurement_theta_min     2.92
_cell_measurement_theta_max     30.00
_cell_measurement_temperature     100
_exptl_crystal_description     Plate
_exptl_crystal_colour     Yellow
_exptl_crystal_size_max     0.55
_exptl_crystal_size_mid     0.25
_exptl_crystal_size_min     0.07
_exptl_crystal_density_diffrn     1.352
_exptl_crystal_density_meas     ?
_exptl_crystal_density_method     'not measured'
_exptl_crystal_F_000     624
_exptl_absorpt_coefficient_mu     0.086
_exptl_absorpt_correction_type     multi-scan
_exptl_absorpt_process_details     '(SADABS; Bruker, 2005)'
_exptl_absorpt_correction_T_min     0.9545
_exptl_absorpt_correction_T_max     0.9943
_exptl_special_details
;
The crystal was placed in the cold stream of an Oxford Cryosystems Cobra
open-flow nitrogen cryostat (Cosier & Glazer, 1986) operating at 120.0(1) K.
;
_diffrn_ambient_temperature     100
_diffrn_radiation_type     'MoK\a'
_diffrn_radiation_wavelength     0.71073
_diffrn_radiation_source     'sealed tube'
_diffrn_radiation_monochromator     'graphite'
_diffrn_measurement_device_type     'Bruker APEXII CCD area-detector'
_diffrn_measurement_method     '\f and \w scans'
_diffrn_detector_area_resol_mean     ?
_diffrn_reflns_number     19468
_diffrn_reflns_av_R_equivalents     0.0292
_diffrn_reflns_av_sigmaI/netI     0.0228
_diffrn_reflns_theta_min     2.92
_diffrn_reflns_theta_max     30.00
_diffrn_reflns_theta_full     30.00
_diffrn_measured_fraction_theta_max     0.994
_diffrn_measured_fraction_theta_full     0.994
_diffrn_reflns_limit_h_min     -26
_diffrn_reflns_limit_h_max     30
_diffrn_reflns_limit_k_min     -7
_diffrn_reflns_limit_k_max     7
_diffrn_reflns_limit_l_min     -17
_diffrn_reflns_limit_l_max     18
_diffrn_standards_number     0
_diffrn_standards_interval_count     .
_diffrn_standards_interval_time     .
_diffrn_standards_decay_%     ?
_refine_special_details
;
Refinement of <i>F</i>^2^ against ALL reflections. The weighted <i>R</i>-factor
wR and goodness of fit <i>S</i> are based on <i>F</i>^2^, conventional
<i>R</i>-factors <i>R</i> are based on <i>F</i>, with <i>F</i> set to zero for
negative <i>F</i>^2^. The threshold expression of <i>F</i>^2^ >
\s(<i>F</i>^2^) is used only for calculating <i>R</i>-factors(gt) etc. and is
not relevant to the choice of reflections for refinement. <i>R</i>-factors
based on <i>F</i>^2^ are statistically about twice as large as those based on
<i>F</i>, and <i>R</i>- factors based on ALL data will be even larger.
;
_reflns_number_total     4251
_reflns_number_gt     3549
_reflns_threshold_expression     I>2\s(I)
_refine_ls_structure_factor_coef     Fsqd
_refine_ls_matrix_type     full
_refine_ls_R_factor_all     0.0508
_refine_ls_R_factor_gt     0.0413
_refine_ls_wR_factor_gt     0.1096
_refine_ls_wR_factor_ref     0.1183
_refine_ls_goodness_of_fit_ref     1.034
_refine_ls_restrained_S_all     1.034
_refine_ls_number_reflns     4251
_refine_ls_number_parameters     264
_refine_ls_number_restraints     0
_refine_ls_hydrogen_treatment     refall
_refine_ls_weighting_scheme     calc
_refine_ls_weighting_details
         'calc w=1/[\s^2^(Fo^2^)+(0.0624P)^2^+0.4737P] where P=(Fo^2^+2Fc^2^)/3'
_atom_sites_solution_hydrogens     geom
_atom_sites_solution_primary     direct
_atom_sites_solution_secondary     difmap
_refine_ls_shift/su_max     0.001
_refine_ls_shift/su_max_lt     0.001
_refine_ls_shift/su_mean     <0.001
_refine_diff_density_max     0.370
_refine_diff_density_min     -0.219
_refine_ls_extinction_method     none
_refine_ls_extinction_coef     ?
loop_
    _atom_type_symbol
    _atom_type_description
    _atom_type_scat_dispersion_real
    _atom_type_scat_dispersion_imag
    _atom_type_scat_source
    'C' 'C' 0.0033 0.0016
                         'International Tables Vol C Tables 4.2.6.8 and 6.1.1.4'
    'H' 'H' 0.0000 0.0000
                         'International Tables Vol C Tables 4.2.6.8 and 6.1.1.4'
    'O' 'O' 0.0106 0.0060
                         'International Tables Vol C Tables 4.2.6.8 and 6.1.1.4'
_computing_data_collection     'APEX2 (Bruker, 2005)'
_computing_cell_refinement     'SAINT (Bruker, 2005)'
_computing_data_reduction     'SAINT (Bruker, 2005)'
_computing_structure_solution     'SHELXTL (Sheldrick, 2008)'
_computing_structure_refinement     'SHELXTL (Sheldrick, 2008)'
_computing_molecular_graphics     'SHELXTL (Sheldrick, 2008)'
_computing_publication_material
;
SHELXTL (Sheldrick, 2008) and PLATON (Spek, 2009)
;
loop_
    _atom_site_type_symbol
    _atom_site_label
    _atom_site_fract_x
    _atom_site_fract_y
    _atom_site_fract_z
    _atom_site_U_iso_or_equiv
    _atom_site_adp_type
    _atom_site_calc_flag
    _atom_site_refinement_flags
    _atom_site_occupancy
    _atom_site_disorder_assembly
    _atom_site_disorder_group
    O O1 0.13071(4) 0.32065(14) 0.15881(6) 0.02003(17) Uani d . 1 . .
    O O2 0.00592(3) 0.46137(14) 0.12589(6) 0.01846(17) Uani d . 1 . .
    C C1 -0.04942(5) 0.5903(2) 0.11274(9) 0.0201(2) Uani d . 1 . .
    H H1 -0.0880(7) 0.489(3) 0.1018(12) 0.030(4) Uiso d . 1 . .
    C C2 -0.03863(5) 0.8346(2) 0.11454(9) 0.0208(2) Uani d . 1 . .
    H H2 -0.0701(8) 0.964(3) 0.1084(13) 0.034(4) Uiso d . 1 . .
    C C3 0.02854(5) 0.8641(2) 0.12983(8) 0.0177(2) Uani d . 1 . .
    H H3 0.0517(7) 1.019(3) 0.1342(11) 0.027(4) Uiso d . 1 . .
    C C4 0.05367(5) 0.63332(19) 0.13651(8) 0.0152(2) Uani d . 1 . .
    C C5 0.11877(5) 0.54141(19) 0.15040(8) 0.0150(2) Uani d . 1 . .
    C C6 0.16862(5) 0.72918(19) 0.15159(8) 0.0163(2) Uani d . 1 . .
    C C7 0.22914(5) 0.66214(19) 0.15739(8) 0.0159(2) Uani d . 1 . .
    C C8 0.28183(5) 0.83333(19) 0.15569(8) 0.01475(19) Uani d . 1 . .
    C C9 0.34004(5) 0.80973(19) 0.23544(8) 0.0153(2) Uani d . 1 . .
    C C10 0.34956(5) 0.6249(2) 0.31680(8) 0.0183(2) Uani d . 1 . .
    C C11 0.40571(5) 0.6100(2) 0.39433(9) 0.0214(2) Uani d . 1 . .
    C C12 0.45582(5) 0.7804(2) 0.39679(9) 0.0231(2) Uani d . 1 . .
    C C13 0.44862(5) 0.9614(2) 0.32146(9) 0.0214(2) Uani d . 1 . .
    C C14 0.39083(5) 0.9814(2) 0.23836(8) 0.0166(2) Uani d . 1 . .
    C C15 0.38256(5) 1.1693(2) 0.16251(8) 0.0181(2) Uani d . 1 . .
    C C16 0.32655(5) 1.19033(19) 0.08122(8) 0.0164(2) Uani d . 1 . .
    C C17 0.31916(5) 1.3816(2) 0.00291(9) 0.0201(2) Uani d . 1 . .
    C C18 0.26502(6) 1.3994(2) -0.07801(9) 0.0218(2) Uani d . 1 . .
    C C19 0.21559(5) 1.2226(2) -0.08673(8) 0.0209(2) Uani d . 1 . .
    C C20 0.22049(5) 1.0396(2) -0.01267(8) 0.0183(2) Uani d . 1 . .
    C C21 0.27525(5) 1.01872(19) 0.07639(8) 0.0154(2) Uani d . 1 . .
    H H6 0.1563(7) 0.895(3) 0.1471(11) 0.021(3) Uiso d . 1 . .
    H H7 0.2399(6) 0.482(3) 0.1653(11) 0.019(3) Uiso d . 1 . .
    H H10 0.3158(7) 0.507(3) 0.3176(11) 0.024(4) Uiso d . 1 . .
    H H11 0.4105(8) 0.479(3) 0.4498(13) 0.035(4) Uiso d . 1 . .
    H H12 0.4960(7) 0.766(3) 0.4544(13) 0.033(4) Uiso d . 1 . .
    H H13 0.4831(8) 1.086(3) 0.3216(13) 0.032(4) Uiso d . 1 . .
    H H15 0.4171(7) 1.291(3) 0.1670(11) 0.024(4) Uiso d . 1 . .
    H H17 0.3534(7) 1.501(3) 0.0097(12) 0.027(4) Uiso d . 1 . .
    H H18 0.2611(8) 1.533(3) -0.1306(13) 0.036(4) Uiso d . 1 . .
    H H19 0.1780(7) 1.232(3) -0.1469(11) 0.025(4) Uiso d . 1 . .
    H H20 0.1864(7) 0.916(3) -0.0210(11) 0.025(4) Uiso d . 1 . .
loop_
    _atom_site_aniso_label
    _atom_site_aniso_U_11
    _atom_site_aniso_U_22
    _atom_site_aniso_U_33
    _atom_site_aniso_U_12
    _atom_site_aniso_U_13
    _atom_site_aniso_U_23
    O1 0.0184(4) 0.0134(4) 0.0265(4) -0.0007(3) 0.0020(3) 0.0008(3)
    O2 0.0144(3) 0.0166(4) 0.0236(4) -0.0032(3) 0.0031(3) 0.0005(3)
    C1 0.0134(5) 0.0248(5) 0.0216(5) -0.0011(4) 0.0031(4) 0.0001(4)
    C2 0.0154(5) 0.0222(5) 0.0244(5) 0.0021(4) 0.0042(4) 0.0002(4)
    C3 0.0165(5) 0.0165(5) 0.0196(5) -0.0007(4) 0.0034(4) -0.0002(4)
    C4 0.0142(4) 0.0148(5) 0.0161(4) -0.0026(4) 0.0027(3) 0.0000(3)
    C5 0.0147(4) 0.0143(5) 0.0149(4) -0.0017(3) 0.0016(3) -0.0006(3)
    C6 0.0161(5) 0.0125(4) 0.0199(4) -0.0013(4) 0.0038(4) -0.0004(4)
    C7 0.0163(5) 0.0139(5) 0.0170(4) -0.0011(4) 0.0030(3) -0.0004(3)
    C8 0.0136(4) 0.0137(4) 0.0175(4) -0.0003(3) 0.0047(3) -0.0019(3)
    C9 0.0140(4) 0.0155(5) 0.0173(4) 0.0008(4) 0.0051(3) -0.0012(4)
    C10 0.0162(5) 0.0180(5) 0.0212(5) 0.0012(4) 0.0054(4) 0.0007(4)
    C11 0.0190(5) 0.0232(5) 0.0219(5) 0.0047(4) 0.0049(4) 0.0032(4)
    C12 0.0156(5) 0.0286(6) 0.0232(5) 0.0024(4) 0.0011(4) 0.0001(4)
    C13 0.0139(5) 0.0248(6) 0.0245(5) -0.0009(4) 0.0027(4) -0.0015(4)
    C14 0.0135(4) 0.0177(5) 0.0192(4) -0.0002(4) 0.0050(4) -0.0026(4)
    C15 0.0157(5) 0.0184(5) 0.0213(5) -0.0025(4) 0.0067(4) -0.0012(4)
    C16 0.0167(5) 0.0153(5) 0.0190(4) -0.0003(4) 0.0075(4) -0.0014(4)
    C17 0.0217(5) 0.0176(5) 0.0234(5) -0.0010(4) 0.0105(4) 0.0013(4)
    C18 0.0259(6) 0.0213(5) 0.0207(5) 0.0027(4) 0.0106(4) 0.0039(4)
    C19 0.0204(5) 0.0243(6) 0.0175(5) 0.0024(4) 0.0038(4) 0.0011(4)
    C20 0.0170(5) 0.0193(5) 0.0184(4) -0.0003(4) 0.0037(4) -0.0003(4)
    C21 0.0150(4) 0.0149(5) 0.0168(4) 0.0006(4) 0.0049(3) -0.0011(4)
_geom_special_details
;
All esds (except the esd in the dihedral angle between two l.s. planes) are
estimated using the full covariance matrix. The cell esds are taken into
account individually in the estimation of esds in distances, angles and
torsion angles; correlations between esds in cell parameters are only used
when they are defined by crystal symmetry. An approximate (isotropic)
treatment of cell esds is used for estimating esds involving l.s. planes.
;
loop_
    _geom_bond_atom_site_label_1
    _geom_bond_atom_site_label_2
    _geom_bond_site_symmetry_2
    _geom_bond_distance
    _geom_bond_publ_flag
    O1 C5 . 1.2312(13) ?
    O2 C1 . 1.3606(13) ?
    O2 C4 . 1.3754(12) ?
    C1 C2 . 1.3526(16) ?
    C1 H1 . 0.981(16) ?
    C2 C3 . 1.4235(15) ?
    C2 H2 . 0.968(17) ?
    C3 C4 . 1.3654(14) ?
    C3 H3 . 0.974(15) ?
    C4 C5 . 1.4609(14) ?
    C5 C6 . 1.4827(14) ?
    C6 C7 . 1.3406(14) ?
    C6 H6 . 0.941(15) ?
    C7 C8 . 1.4757(14) ?
    C7 H7 . 1.009(14) ?
    C8 C21 . 1.4176(14) ?
    C8 C9 . 1.4196(14) ?
    C9 C10 . 1.4303(14) ?
    C9 C14 . 1.4353(14) ?
    C10 C11 . 1.3701(15) ?
    C10 H10 . 0.973(15) ?
    C11 C12 . 1.4209(17) ?
    C11 H11 . 0.997(17) ?
    C12 C13 . 1.3642(17) ?
    C12 H12 . 0.996(16) ?
    C13 C14 . 1.4342(14) ?
    C13 H13 . 1.007(16) ?
    C14 C15 . 1.3950(15) ?
    C15 C16 . 1.3959(14) ?
    C15 H15 . 0.988(15) ?
    C16 C17 . 1.4310(15) ?
    C16 C21 . 1.4396(14) ?
    C17 C18 . 1.3645(16) ?
    C17 H17 . 0.972(15) ?
    C18 C19 . 1.4225(17) ?
    C18 H18 . 0.984(17) ?
    C19 C20 . 1.3653(15) ?
    C19 H19 . 0.975(14) ?
    C20 C21 . 1.4346(14) ?
    C20 H20 . 0.984(15) ?
loop_
    _geom_angle_atom_site_label_1
    _geom_angle_atom_site_label_2
    _geom_angle_atom_site_label_3
    _geom_angle_site_symmetry_1
    _geom_angle_site_symmetry_3
    _geom_angle
    _geom_angle_publ_flag
    C1 O2 C4 . . 105.84(8) ?
    C2 C1 O2 . . 111.43(10) ?
    C2 C1 H1 . . 134.0(9) ?
    O2 C1 H1 . . 114.6(9) ?
    C1 C2 C3 . . 106.20(10) ?
    C1 C2 H2 . . 127.0(10) ?
    C3 C2 H2 . . 126.8(10) ?
    C4 C3 C2 . . 106.24(9) ?
    C4 C3 H3 . . 127.2(9) ?
    C2 C3 H3 . . 126.6(9) ?
    C3 C4 O2 . . 110.29(9) ?
    C3 C4 C5 . . 132.80(9) ?
    O2 C4 C5 . . 116.90(9) ?
    O1 C5 C4 . . 121.40(9) ?
    O1 C5 C6 . . 122.66(9) ?
    C4 C5 C6 . . 115.93(9) ?
    C7 C6 C5 . . 120.41(10) ?
    C7 C6 H6 . . 121.6(9) ?
    C5 C6 H6 . . 118.0(9) ?
    C6 C7 C8 . . 124.74(10) ?
    C6 C7 H7 . . 117.9(8) ?
    C8 C7 H7 . . 117.4(8) ?
    C21 C8 C9 . . 119.94(9) ?
    C21 C8 C7 . . 121.30(9) ?
    C9 C8 C7 . . 118.76(9) ?
    C8 C9 C10 . . 122.36(9) ?
    C8 C9 C14 . . 119.68(9) ?
    C10 C9 C14 . . 117.92(9) ?
    C11 C10 C9 . . 121.13(10) ?
    C11 C10 H10 . . 118.9(8) ?
    C9 C10 H10 . . 119.9(8) ?
    C10 C11 C12 . . 120.68(10) ?
    C10 C11 H11 . . 118.7(9) ?
    C12 C11 H11 . . 120.6(9) ?
    C13 C12 C11 . . 120.23(10) ?
    C13 C12 H12 . . 120.8(9) ?
    C11 C12 H12 . . 119.0(9) ?
    C12 C13 C14 . . 120.72(10) ?
    C12 C13 H13 . . 122.1(9) ?
    C14 C13 H13 . . 117.2(9) ?
    C15 C14 C13 . . 121.04(10) ?
    C15 C14 C9 . . 119.63(9) ?
    C13 C14 C9 . . 119.30(10) ?
    C14 C15 C16 . . 121.51(10) ?
    C14 C15 H15 . . 119.0(8) ?
    C16 C15 H15 . . 119.5(8) ?
    C15 C16 C17 . . 120.89(10) ?
    C15 C16 C21 . . 119.67(9) ?
    C17 C16 C21 . . 119.43(9) ?
    C18 C17 C16 . . 121.01(10) ?
    C18 C17 H17 . . 120.7(9) ?
    C16 C17 H17 . . 118.3(9) ?
    C17 C18 C19 . . 119.86(10) ?
    C17 C18 H18 . . 119.4(9) ?
    C19 C18 H18 . . 120.8(9) ?
    C20 C19 C18 . . 120.81(10) ?
    C20 C19 H19 . . 120.0(9) ?
    C18 C19 H19 . . 119.2(9) ?
    C19 C20 C21 . . 121.48(10) ?
    C19 C20 H20 . . 119.7(8) ?
    C21 C20 H20 . . 118.8(8) ?
    C8 C21 C20 . . 123.23(9) ?
    C8 C21 C16 . . 119.46(9) ?
    C20 C21 C16 . . 117.25(9) ?
loop_
    _geom_torsion_atom_site_label_1
    _geom_torsion_atom_site_label_2
    _geom_torsion_atom_site_label_3
    _geom_torsion_atom_site_label_4
    _geom_torsion_site_symmetry_1
    _geom_torsion_site_symmetry_2
    _geom_torsion_site_symmetry_3
    _geom_torsion_site_symmetry_4
    _geom_torsion
    _geom_torsion_publ_flag
    C4 O2 C1 C2 . . . . 0.05(12) ?
    O2 C1 C2 C3 . . . . 0.07(13) ?
    C1 C2 C3 C4 . . . . -0.16(12) ?
    C2 C3 C4 O2 . . . . 0.20(11) ?
    C2 C3 C4 C5 . . . . 179.04(10) ?
    C1 O2 C4 C3 . . . . -0.16(11) ?
    C1 O2 C4 C5 . . . . -179.20(8) ?
    C3 C4 C5 O1 . . . . 176.89(11) ?
    O2 C4 C5 O1 . . . . -4.33(14) ?
    C3 C4 C5 C6 . . . . -4.22(16) ?
    O2 C4 C5 C6 . . . . 174.56(8) ?
    O1 C5 C6 C7 . . . . 2.92(15) ?
    C4 C5 C6 C7 . . . . -175.95(9) ?
    C5 C6 C7 C8 . . . . 178.00(9) ?
    C6 C7 C8 C21 . . . . -49.44(15) ?
    C6 C7 C8 C9 . . . . 130.63(11) ?
    C21 C8 C9 C10 . . . . -179.46(9) ?
    C7 C8 C9 C10 . . . . 0.48(15) ?
    C21 C8 C9 C14 . . . . 2.99(15) ?
    C7 C8 C9 C14 . . . . -177.07(9) ?
    C8 C9 C10 C11 . . . . -178.45(10) ?
    C14 C9 C10 C11 . . . . -0.86(15) ?
    C9 C10 C11 C12 . . . . 0.87(17) ?
    C10 C11 C12 C13 . . . . -0.18(18) ?
    C11 C12 C13 C14 . . . . -0.48(18) ?
    C12 C13 C14 C15 . . . . 178.54(10) ?
    C12 C13 C14 C9 . . . . 0.46(16) ?
    C8 C9 C14 C15 . . . . -0.25(15) ?
    C10 C9 C14 C15 . . . . -177.91(9) ?
    C8 C9 C14 C13 . . . . 177.85(9) ?
    C10 C9 C14 C13 . . . . 0.20(15) ?
    C13 C14 C15 C16 . . . . 179.91(10) ?
    C9 C14 C15 C16 . . . . -2.01(16) ?
    C14 C15 C16 C17 . . . . -178.97(10) ?
    C14 C15 C16 C21 . . . . 1.51(15) ?
    C15 C16 C17 C18 . . . . 178.56(10) ?
    C21 C16 C17 C18 . . . . -1.92(16) ?
    C16 C17 C18 C19 . . . . -1.51(17) ?
    C17 C18 C19 C20 . . . . 2.45(17) ?
    C18 C19 C20 C21 . . . . 0.14(17) ?
    C9 C8 C21 C20 . . . . 173.77(9) ?
    C7 C8 C21 C20 . . . . -6.16(15) ?
    C9 C8 C21 C16 . . . . -3.49(15) ?
    C7 C8 C21 C16 . . . . 176.57(9) ?
    C19 C20 C21 C8 . . . . 179.21(10) ?
    C19 C20 C21 C16 . . . . -3.47(15) ?
    C15 C16 C21 C8 . . . . 1.27(15) ?
    C17 C16 C21 C8 . . . . -178.26(9) ?
    C15 C16 C21 C20 . . . . -176.16(9) ?
    C17 C16 C21 C20 . . . . 4.31(14) ?
loop_
    _geom_hbond_atom_site_label_D
    _geom_hbond_atom_site_label_H
    _geom_hbond_atom_site_label_A
    _geom_hbond_site_symmetry_A
    _geom_hbond_distance_DH
    _geom_hbond_distance_HA
    _geom_hbond_distance_DA
    _geom_hbond_angle_DHA
    _geom_hbond_publ_flag
    C3 H3 O1 1_565 0.98(2) 2.34(2) 3.2871(14) 165.0(10)
                                                     y
    C6 H6 O1 1_565 0.94(2) 2.40(2) 3.3366(13) 173.0(10)
                                                     y
    C19 H19 O1 4_575 0.980(10)
                             2.470(10)
                                     3.3419(13) 148.0(10)
                                                       y
