# Supplementary material for: (E)-3-(Anthracen-9-yl)-1-(furan-2-yl)prop-2-en-1-one
Source: Acta Crystallogr Sect E Struct Rep Online. 2010 Mar 13;66(Pt 4):o800–1. doi: 10.1107/S1600536810005982 (PMC2983903; doi:10.1107/S1600536810005982)
Supplement: Supplementary file 2 [file e-66-0o800-Isup2.hkl]

# 
# h,k,l, Fc-squared, Fo-squared, sigma(Fo-squared) and status flag 
# 
data_I
_shelx_title ' jh20m in P2(1)/c  (100K)' 
_shelx_refln_list_code          4 
_shelx_F_calc_maximum      173.19 
_exptl_crystal_F_000       624.00 
_reflns_d_resolution_high  0.7108 
 
loop_ 
 _symmetry_equiv_pos_as_xyz 
 'x, y, z' 
 '-x, y+1/2, -z+1/2' 
 '-x, -y, -z' 
 'x, -y-1/2, z-1/2' 
 
_cell_length_a    21.5743 
_cell_length_b     5.4571 
_cell_length_c    12.8394 
_cell_angle_alpha  90.000 
_cell_angle_beta  104.099 
_cell_angle_gamma  90.000 
 
_shelx_F_squared_multiplier     1.000 
 
loop_ 
 _refln_index_h 
 _refln_index_k 
 _refln_index_l 
 _refln_F_squared_calc 
 _refln_F_squared_meas 
 _refln_F_squared_sigma 
 _refln_observed_status 
   3   0   0    10960.69    10337.60    120.10 o 
   4   0   0      695.46      675.90      6.89 o 
   5   0   0     1786.41     1806.91     17.94 o 
   6   0   0      101.55       95.76      1.98 o 
   7   0   0      311.31      305.35      3.31 o 
   8   0   0      271.65      247.58      3.01 o 
   9   0   0      346.64      327.25      3.78 o 
  10   0   0     1062.02     1097.31      9.45 o 
  11   0   0     1189.40     1213.36     10.43 o 
  12   0   0     1302.48     1294.43     12.35 o 
  13   0   0       68.76       66.83      2.10 o 
  14   0   0      170.80      159.58      3.37 o 
  15   0   0     1201.07     1163.53     16.59 o 
  16   0   0      326.67      321.68      6.08 o 
  17   0   0        3.54        4.93      2.13 o 
  18   0   0     3743.72     3550.79     39.67 o 
  19   0   0       72.68      112.05      9.01 o 
  20   0   0      118.12      115.27      4.43 o 
  21   0   0       61.22       58.97      3.33 o 
  22   0   0      802.56      803.93     14.51 o 
  23   0   0      291.62      327.59     16.75 o 
  24   0   0       89.39      110.56     10.20 o 
  25   0   0       18.73       33.02      7.00 o 
  26   0   0       34.96       41.33      7.93 o 
  27   0   0       55.78       68.75      9.71 o 
  28   0   0       14.02        5.30      5.26 o 
  29   0   0       30.72       18.63      6.53 o 
   1   1   0        2.54        3.81      0.50 o 
   2   1   0      608.75      668.06      5.66 o 
   3   1   0      240.55      237.94      3.30 o 
   4   1   0      783.92      819.12      8.20 o 
   5   1   0      302.77      320.30      4.10 o 
   6   1   0       52.59       48.92      1.71 o 
   7   1   0      599.47      627.55      5.39 o 
   8   1   0       25.11       23.34      0.89 o 
   9   1   0       18.06       20.93      0.99 o 
  10   1   0     1061.12     1135.60      9.07 o 
  11   1   0      778.69      835.89      7.33 o 
  12   1   0      740.04      795.81      7.22 o 
  13   1   0      103.45       84.43      1.97 o 
  14   1   0      145.89      131.22      2.54 o 
  15   1   0      369.13      374.05      5.13 o 
  16   1   0      504.44      451.94      6.51 o 
  17   1   0      748.39      722.91      8.98 o 
  18   1   0     1590.41     1501.11     15.34 o 
  19   1   0       69.65       84.61      3.80 o 
  20   1   0        1.47        0.05      1.32 o 
  21   1   0      227.25      215.93      6.20 o 
  22   1   0        1.47        0.99      3.47 o 
  23   1   0        1.18        2.46      2.05 o 
  24   1   0      124.85      125.92      5.09 o 
  25   1   0       35.25       44.51      6.32 o 
  26   1   0       21.13       22.32      2.99 o 
  27   1   0       38.68       44.96      3.56 o 
  28   1   0      129.08      131.17      8.91 o 
  29   1   0       81.34      105.34      8.80 o 
   0   2   0       35.58       15.86      1.23 o 
   1   2   0      172.80      138.96      2.13 o 
   2   2   0      825.10      807.81      7.49 o 
   3   2   0      989.50      956.91      8.56 o 
   4   2   0      740.22      726.16      6.97 o 
   5   2   0      133.36      136.86      2.43 o 
   6   2   0     1446.03     1673.95     16.31 o 
   7   2   0      589.59      673.84     10.48 o 
   8   2   0      810.99      930.35      9.52 o 
   9   2   0        1.89        6.66      0.65 o 
  10   2   0      774.76      855.25      9.18 o 
  11   2   0      436.57      477.07      6.17 o 
  12   2   0       11.43       19.23      1.37 o 
  13   2   0       18.93       33.75      1.75 o 
  14   2   0       78.41       92.57      2.71 o 
  15   2   0      173.40      172.74      4.01 o 
  16   2   0      224.04      207.69      5.12 o 
  17   2   0       25.38       23.08      2.15 o 
  18   2   0      113.44      108.01      3.41 o 
  19   2   0       85.22       63.15      3.69 o 
  20   2   0      183.52      150.52      4.16 o 
  21   2   0        6.83        9.93      1.80 o 
  22   2   0       16.03       15.08      5.45 o 
  23   2   0       23.82       17.84      2.58 o 
  24   2   0      275.58      283.28      7.99 o 
  25   2   0      151.11      157.78      6.10 o 
  26   2   0       79.22       92.88      9.99 o 
  27   2   0       21.30       26.76      3.17 o 
  28   2   0        1.13       -1.06      2.13 o 
   1   3   0        2.75        3.69      0.67 o 
   2   3   0       10.23       10.31      1.09 o 
   3   3   0      792.36      882.96      8.94 o 
   4   3   0      137.44      146.32      3.00 o 
   5   3   0      242.85      263.48      4.38 o 
   6   3   0      101.63      102.17      2.52 o 
   7   3   0      437.10      433.08      7.66 o 
   8   3   0       42.88       39.18      1.88 o 
   9   3   0       21.51       26.86      1.65 o 
  10   3   0      374.86      357.18      6.92 o 
  11   3   0      161.93      131.78      4.16 o 
  12   3   0       13.11        8.02      1.10 o 
  13   3   0       78.24       76.07      3.11 o 
  14   3   0       68.07       53.67      3.85 o 
  15   3   0        5.39        6.62      1.42 o 
  16   3   0        3.08        1.58      0.94 o 
  17   3   0        9.63        6.26      1.58 o 
  18   3   0      111.26      102.97      4.77 o 
  19   3   0       57.80       65.69      3.11 o 
  20   3   0       64.42       73.21      4.43 o 
  21   3   0       41.96       33.16      2.57 o 
  22   3   0       54.76       48.91      5.26 o 
  23   3   0       23.18       14.85      2.59 o 
  24   3   0      111.89      147.31      7.15 o 
  25   3   0       18.96       22.48      4.75 o 
  26   3   0       22.69       21.61      3.78 o 
  27   3   0       74.28       79.87      8.85 o 
   0   4   0       72.65       72.73      3.31 o 
   1   4   0       62.11       59.28      2.17 o 
   2   4   0       21.85       18.60      1.51 o 
   3   4   0     1148.14     1108.94     13.59 o 
   4   4   0        6.88       16.37      1.66 o 
   5   4   0       92.55      101.61      3.01 o 
   6   4   0        7.45        3.14      1.21 o 
   7   4   0      144.10      128.40      3.40 o 
   8   4   0       48.13       40.71      3.04 o 
   9   4   0      269.58      263.90      9.34 o 
  10   4   0      294.80      266.56      6.91 o 
  11   4   0      738.85      672.43     11.83 o 
  12   4   0        4.64       11.78      2.03 o 
  13   4   0      474.98      379.33      8.71 o 
  14   4   0       72.84       56.69      3.77 o 
  15   4   0       16.63       20.91      2.75 o 
  16   4   0       10.60        9.46      2.38 o 
  17   4   0        1.22        0.81      1.16 o 
  18   4   0      356.87      343.43      7.82 o 
  19   4   0        1.35        1.57      1.46 o 
  20   4   0       11.20        9.55      2.09 o 
  21   4   0       53.66       54.57      4.58 o 
  22   4   0       14.67       16.56      2.47 o 
  23   4   0       16.36       16.29      2.61 o 
  24   4   0       94.40       97.17      7.54 o 
  25   4   0        0.07        1.22      3.60 o 
   1   5   0       38.20       37.40      2.12 o 
   2   5   0        0.01       -0.87      0.83 o 
   3   5   0      703.56      665.33      8.81 o 
   4   5   0      189.78      178.80      4.29 o 
   5   5   0      623.35      574.87      8.67 o 
   6   5   0      627.15      609.39      8.92 o 
   7   5   0        1.17        1.28      1.07 o 
   8   5   0        5.67        5.34      1.72 o 
   9   5   0        0.10        2.13      1.47 o 
  10   5   0       30.62       25.81      3.06 o 
  11   5   0        5.24        2.47      1.49 o 
  12   5   0        9.79        8.45      2.51 o 
  13   5   0       54.17       54.09      4.96 o 
  14   5   0       16.38       18.58      3.14 o 
  15   5   0     1343.73     1291.23     23.32 o 
  16   5   0      103.34       97.02      7.82 o 
  17   5   0       60.59       52.02      5.53 o 
  18   5   0       23.30       15.98      3.37 o 
  19   5   0        9.81        8.91      2.09 o 
  20   5   0       15.00       12.50      2.39 o 
  21   5   0        0.41        0.31      1.87 o 
  22   5   0      126.46      133.85      6.54 o 
   0   6   0      551.90      534.49     13.40 o 
   1   6   0        0.00        1.32      1.11 o 
   2   6   0       24.17       26.35      2.10 o 
   3   6   0      217.66      198.91      5.02 o 
   4   6   0        9.82        5.21      1.39 o 
   5   6   0        6.19        3.32      1.23 o 
   6   6   0        1.23       -0.14      1.40 o 
   7   6   0        4.83        7.20      2.80 o 
   8   6   0      173.86      188.62      8.85 o 
   9   6   0        2.06        5.21      2.53 o 
  10   6   0        0.52        0.41      1.87 o 
  11   6   0       45.55       44.98      4.79 o 
  12   6   0      163.84      158.32      7.81 o 
  13   6   0        1.63        3.81      2.32 o 
  14   6   0        6.06       10.18      2.88 o 
  15   6   0       10.98        7.28      3.60 o 
  16   6   0       12.21        7.95      2.89 o 
  17   6   0       26.22       36.07      4.78 o 
  18   6   0       45.16       44.95      5.30 o 
   1   7   0        0.49       -2.19      1.37 o 
   2   7   0       18.50       21.45      2.56 o 
   3   7   0       67.10       69.33      5.82 o 
   4   7   0        7.05        8.48      2.77 o 
   5   7   0       38.48       35.56      4.62 o 
   6   7   0       98.06      112.33      7.19 o 
   7   7   0       14.48       11.47      4.46 o 
   8   7   0       68.94       76.16      6.27 o 
   9   7   0       18.16       22.61      4.45 o 
  10   7   0        3.98        7.00      3.18 o 
  11   7   0        4.17        3.36      2.62 o 
  12   7   0        6.08        7.74      3.02 o 
 -29   1   1       60.28       71.96      7.39 o 
 -28   1   1        3.27        8.66      4.02 o 
 -27   1   1        0.09        3.32      1.87 o 
 -26   1   1       49.17       52.91      3.67 o 
 -25   1   1       51.26       54.93      5.34 o 
 -24   1   1       80.48       78.94      6.00 o 
 -23   1   1       46.10       48.06      3.36 o 
 -22   1   1       19.90       19.43      2.36 o 
 -21   1   1        0.69        1.28      1.32 o 
 -20   1   1      910.48      880.83     14.08 o 
 -19   1   1      108.81      102.55      3.30 o 
 -18   1   1      447.55      436.30      6.24 o 
 -17   1   1      956.67      927.19     10.01 o 
 -16   1   1      238.81      243.19      4.27 o 
 -15   1   1      491.39      503.32      6.43 o 
 -14   1   1      242.55      244.64      3.82 o 
 -13   1   1      112.14      113.49      2.29 o 
 -12   1   1        2.08        1.38      0.48 o 
 -11   1   1       55.59       60.50      1.77 o 
 -10   1   1      787.24      806.25      7.51 o 
  -9   1   1      810.44      807.19      7.35 o 
  -8   1   1      146.25      184.35      3.14 o 
  -7   1   1      133.36      142.56      2.17 o 
  -6   1   1      692.79      742.98      7.29 o 
  -5   1   1     4175.11     4176.92     31.65 o 
  -4   1   1       50.29       48.81      1.07 o 
  -3   1   1        0.43        1.88      0.37 o 
  -2   1   1    10408.59    10142.41     68.28 o 
  -1   1   1      801.39      754.20      5.68 o 
   0   1   1      121.27      110.35      1.45 o 
   1   1   1     1867.63     1860.44     15.51 o 
   2   1   1      373.85      389.30      4.01 o 
   3   1   1        6.66        9.45      0.62 o 
   4   1   1       33.47       34.90      1.94 o 
   5   1   1        6.66        7.30      0.96 o 
   6   1   1       88.27       85.35      1.54 o 
   7   1   1      763.24      750.26      5.96 o 
   8   1   1      894.70      917.22      7.59 o 
   9   1   1      477.15      514.97      4.99 o 
  10   1   1     2928.53     3064.67     21.65 o 
  11   1   1      117.51      125.90      2.02 o 
  12   1   1      203.71      216.59      3.75 o 
  13   1   1       72.92       65.29      2.29 o 
  14   1   1       12.13       11.43      1.02 o 
  15   1   1        4.50        5.02      0.95 o 
  16   1   1     3651.28     3409.46     32.93 o 
  17   1   1       56.73       72.64      3.94 o 
  18   1   1      129.14      137.18      3.97 o 
  19   1   1      239.18      211.15      8.34 o 
  20   1   1        4.25        2.99      1.45 o 
  21   1   1       30.40       33.63      3.21 o 
  22   1   1       42.44       45.79      3.21 o 
  23   1   1        6.59        3.97      1.72 o 
  24   1   1        3.16        1.97      1.61 o 
  25   1   1        2.85        5.87      1.89 o 
  26   1   1       16.76       14.80      2.50 o 
  27   1   1       35.78       44.98      9.17 o 
  28   1   1      295.02      362.30     14.11 o 
 -28   2   1      151.51      167.95      6.65 o 
 -27   2   1       59.49       65.33      4.49 o 
 -26   2   1      100.75      112.15      5.36 o 
 -25   2   1       10.71       10.91      4.40 o 
 -24   2   1      152.87      167.43      6.19 o 
 -23   2   1      106.71      101.60      4.82 o 
 -22   2   1        0.59       -0.33      1.49 o 
 -21   2   1        0.87        1.20      1.14 o 
 -20   2   1      108.00      109.63      3.56 o 
 -19   2   1       74.53       72.92      2.97 o 
 -18   2   1      208.81      175.14      4.10 o 
 -17   2   1      865.05      790.37      9.60 o 
 -16   2   1      248.56      202.85      4.25 o 
 -15   2   1       40.40       31.44      1.83 o 
 -14   2   1      507.92      545.60      7.16 o 
 -13   2   1      281.14      286.78      4.77 o 
 -12   2   1      548.66      536.13      7.44 o 
 -11   2   1      115.57      116.13      3.02 o 
 -10   2   1       13.74       19.84      1.75 o 
  -9   2   1      312.88      362.50      5.24 o 
  -8   2   1      843.24      945.71      8.39 o 
  -7   2   1     1942.13     2113.49     16.22 o 
  -6   2   1     2113.86     2274.66     16.02 o 
  -5   2   1       35.83       33.66      1.24 o 
  -4   2   1       22.38       18.69      1.07 o 
  -3   2   1       72.12       67.01      1.46 o 
  -2   2   1     1172.70     1277.41      9.86 o 
  -1   2   1       51.89       52.90      1.39 o 
   0   2   1       18.20       19.99      0.88 o 
   1   2   1     1020.43     1033.09      7.86 o 
   2   2   1        7.26        6.21      0.62 o 
   3   2   1       23.61       22.62      0.99 o 
   4   2   1     1501.70     1671.02     12.42 o 
   5   2   1      384.06      402.65      4.26 o 
   6   2   1       14.75       12.75      1.19 o 
   7   2   1     1583.06     1700.48     14.92 o 
   8   2   1     1197.28     1294.38     10.72 o 
   9   2   1      459.21      507.78      5.41 o 
  10   2   1       44.10       47.27      1.53 o 
  11   2   1      111.66      132.67      3.36 o 
  12   2   1        2.04        3.71      1.04 o 
  13   2   1      155.67      151.25      3.56 o 
  14   2   1       74.51       80.89      3.02 o 
  15   2   1      146.57      141.03      4.02 o 
  16   2   1        2.61        2.59      1.42 o 
  17   2   1        1.73        0.26      0.79 o 
  18   2   1       31.27       22.55      1.87 o 
  19   2   1      720.59      661.83      9.38 o 
  20   2   1        1.41        1.83      1.45 o 
  21   2   1        0.00       -0.58      1.42 o 
  22   2   1       32.14       27.92      2.87 o 
  23   2   1       22.36       17.18      2.69 o 
  24   2   1       47.10       52.02      3.87 o 
  25   2   1        6.52        6.91      2.15 o 
  26   2   1       10.74        7.28      2.26 o 
  27   2   1        0.04        2.26      4.59 o 
 -27   3   1      120.69      123.04      7.07 o 
 -26   3   1       28.53       23.71      4.42 o 
 -25   3   1       83.14       82.42      4.94 o 
 -24   3   1       29.24       23.02      3.22 o 
 -23   3   1      366.01      373.23      9.63 o 
 -22   3   1       19.84       14.10      2.00 o 
 -21   3   1       60.58       48.38      2.93 o 
 -20   3   1       66.59       60.59      3.69 o 
 -19   3   1       23.88       24.43      2.76 o 
 -18   3   1       39.50       35.43      2.41 o 
 -17   3   1        0.10       -1.38      0.99 o 
 -16   3   1       27.70       16.03      1.69 o 
 -15   3   1        4.14        0.04      0.94 o 
 -14   3   1        8.28        1.66      0.95 o 
 -13   3   1       76.42       82.53      2.80 o 
 -12   3   1      489.78      460.74      7.16 o 
 -11   3   1      271.19      307.99      5.44 o 
 -10   3   1       45.17       57.95      3.02 o 
  -9   3   1        6.22       17.53      1.37 o 
  -8   3   1        1.01        1.27      0.62 o 
  -7   3   1      192.34      205.73      3.27 o 
  -6   3   1       97.55       96.60      2.19 o 
  -5   3   1       44.49       56.91      1.71 o 
  -4   3   1      355.97      404.71      4.63 o 
  -3   3   1      332.40      349.36      3.92 o 
  -2   3   1       40.07       40.34      1.45 o 
  -1   3   1       65.61       81.68      2.06 o 
   0   3   1       48.43       45.88      1.76 o 
   1   3   1      182.67      192.05      2.85 o 
   2   3   1     2018.53     2204.74     15.59 o 
   3   3   1     1990.11     2173.83     15.39 o 
   4   3   1      714.80      828.18      7.93 o 
   5   3   1      719.40      769.75      8.98 o 
   6   3   1      727.96      800.95      9.11 o 
   7   3   1       30.65       37.23      2.03 o 
   8   3   1       93.99      121.43      3.29 o 
   9   3   1      116.31      127.16      3.38 o 
  10   3   1      238.77      257.88      4.10 o 
  11   3   1        5.71       11.19      1.81 o 
  12   3   1      148.55      135.72      3.54 o 
  13   3   1      476.08      465.74      7.25 o 
  14   3   1       97.84       87.91      3.10 o 
  15   3   1       73.57       65.40      2.84 o 
  16   3   1      157.64      133.93      3.93 o 
  17   3   1       94.81       96.54      3.47 o 
  18   3   1        0.02        0.53      1.09 o 
  19   3   1      221.71      223.18      5.41 o 
  20   3   1       10.17        8.04      1.96 o 
  21   3   1        0.00       -0.65      1.34 o 
  22   3   1      695.56      701.70     13.57 o 
  23   3   1      155.64      181.29      7.77 o 
  24   3   1      218.43      236.40     17.10 o 
  25   3   1       49.46       43.29      4.57 o 
  26   3   1       55.21       49.36      4.32 o 
 -25   4   1       40.75       37.38     12.25 o 
 -24   4   1      121.30      129.39      5.40 o 
 -23   4   1       15.31       15.77      2.49 o 
 -22   4   1       28.35       22.10      2.75 o 
 -21   4   1        3.17        4.39      1.55 o 
 -20   4   1        0.85        2.34      1.43 o 
 -19   4   1       80.17       80.17      3.68 o 
 -18   4   1      315.77      321.47      6.84 o 
 -17   4   1        0.05        2.85      1.29 o 
 -16   4   1       81.28       78.26      3.43 o 
 -15   4   1        0.03       -0.56      1.01 o 
 -14   4   1       82.11       48.77      3.69 o 
 -13   4   1      315.05      270.78      7.24 o 
 -12   4   1      584.59      493.05     11.35 o 
 -11   4   1      260.51      227.65      8.28 o 
 -10   4   1      127.77      116.85      4.75 o 
  -9   4   1        2.26        1.83      1.30 o 
  -8   4   1        8.19        6.18      1.43 o 
  -7   4   1      654.27      671.52      8.71 o 
  -6   4   1      419.75      425.29      6.61 o 
  -5   4   1      423.36      486.09      6.08 o 
  -4   4   1        8.39        7.17      0.90 o 
  -3   4   1        0.00        0.97      0.64 o 
  -2   4   1      290.54      274.81      4.19 o 
  -1   4   1      266.91      277.46      4.95 o 
   0   4   1      148.78      146.15      3.02 o 
   1   4   1       35.01       38.53      1.62 o 
   2   4   1       30.69       32.93      1.70 o 
   3   4   1       57.40       46.55      2.07 o 
   4   4   1      186.93      158.24      3.93 o 
   5   4   1     1167.99     1134.30     12.56 o 
   6   4   1      500.67      489.45      7.39 o 
   7   4   1      108.03      112.49      3.39 o 
   8   4   1        0.05       -0.26      0.89 o 
   9   4   1        2.62        2.16      1.35 o 
  10   4   1       97.18       63.72      3.64 o 
  11   4   1       32.03       41.32      4.19 o 
  12   4   1       66.75       69.42      3.90 o 
  13   4   1     2226.38     2037.04     25.22 o 
  14   4   1        0.01        0.15      1.13 o 
  15   4   1      410.92      386.01      7.93 o 
  16   4   1      197.94      223.93     10.10 o 
  17   4   1      106.41      104.71      4.75 o 
  18   4   1        2.72        0.77      1.51 o 
  19   4   1       12.47        8.00      2.81 o 
  20   4   1       37.76       45.22      3.39 o 
  21   4   1       15.47       15.16      2.39 o 
  22   4   1       38.91       40.43      3.41 o 
  23   4   1        1.20        1.27      1.63 o 
  24   4   1        2.82        8.65      3.68 o 
 -22   5   1      119.09      139.26      5.78 o 
 -21   5   1      332.92      351.73     13.06 o 
 -20   5   1      233.25      227.93      7.72 o 
 -19   5   1      253.49      252.09      7.18 o 
 -18   5   1      332.82      341.32     11.17 o 
 -17   5   1      776.00      782.88     17.47 o 
 -16   5   1      119.19      128.16      6.78 o 
 -15   5   1       36.29       32.66      4.32 o 
 -14   5   1       36.85       30.36      3.85 o 
 -13   5   1        4.96        3.11      1.55 o 
 -12   5   1        2.47        1.39      1.30 o 
 -11   5   1      114.86      122.89      6.19 o 
 -10   5   1      151.22      153.92      6.73 o 
  -9   5   1      223.17      207.89      6.55 o 
  -8   5   1      307.19      315.42      8.13 o 
  -7   5   1       86.22       82.81      3.24 o 
  -6   5   1        1.32        0.60      1.27 o 
  -5   5   1      329.74      317.23      6.69 o 
  -4   5   1      369.12      373.94      8.99 o 
  -3   5   1      692.28      691.97      9.43 o 
  -2   5   1     2737.44     2661.06     21.18 o 
  -1   5   1       37.36       37.16      2.06 o 
   0   5   1      155.99      152.36      4.31 o 
   1   5   1       32.88       33.03      2.18 o 
   2   5   1      265.76      246.94      5.08 o 
   3   5   1      121.33      100.82      3.31 o 
   4   5   1       44.55       34.15      2.24 o 
   5   5   1       31.26       36.18      2.55 o 
   6   5   1       37.99       37.28      2.53 o 
   7   5   1       66.70       60.22      3.28 o 
   8   5   1       11.88       13.42      2.75 o 
   9   5   1        5.08        2.42      1.81 o 
  10   5   1       65.66       57.27      4.74 o 
  11   5   1        8.48        5.63      2.11 o 
  12   5   1       26.13       15.48      3.08 o 
  13   5   1      110.47      115.19      6.59 o 
  14   5   1        2.40        3.39      2.24 o 
  15   5   1        9.27        7.87      2.51 o 
  16   5   1      109.59      121.04      8.14 o 
  17   5   1        3.25        3.81      2.29 o 
  18   5   1       26.87       21.06      3.94 o 
  19   5   1      204.00      221.42      6.81 o 
  20   5   1        1.52        1.73      1.80 o 
  21   5   1        3.12        1.19      3.04 o 
 -18   6   1        5.77        4.63      2.84 o 
 -17   6   1       37.47       32.05      6.54 o 
 -16   6   1       25.63       28.52      8.88 o 
 -15   6   1      165.15      171.53      8.15 o 
 -14   6   1       71.52       83.85      6.25 o 
 -13   6   1       67.58       82.68      6.17 o 
 -12   6   1        1.83        6.26      5.02 o 
 -11   6   1       14.35       13.39      3.01 o 
 -10   6   1        0.68        0.96      1.79 o 
  -9   6   1       31.18       28.51      3.89 o 
  -8   6   1       33.22       34.87      4.18 o 
  -7   6   1        0.13        1.36      1.58 o 
  -6   6   1       27.35       24.00      2.60 o 
  -5   6   1      117.57      107.04      3.82 o 
  -4   6   1        1.46        3.81      1.30 o 
  -3   6   1       14.91        9.96      1.53 o 
  -2   6   1        1.64        4.30      1.28 o 
  -1   6   1      202.13      188.42      4.88 o 
   0   6   1      334.30      323.27      6.44 o 
   1   6   1      999.67      995.95     10.86 o 
   2   6   1      202.85      203.95      6.40 o 
   3   6   1      167.51      158.41      6.29 o 
   4   6   1        6.22        4.19      1.48 o 
   5   6   1       32.35       30.00      2.86 o 
   6   6   1        1.59        1.51      1.87 o 
   7   6   1      106.30       94.85      7.02 o 
   8   6   1       38.11       44.69      5.12 o 
   9   6   1       83.99       73.56      5.79 o 
  10   6   1      218.28      200.68      9.12 o 
  11   6   1        1.01        3.19      2.30 o 
  12   6   1        0.14       -0.53      1.80 o 
  13   6   1        2.34        4.59      2.34 o 
  14   6   1       75.22       80.50      6.32 o 
  15   6   1      171.16      181.82      8.58 o 
  16   6   1       38.00       39.30      4.80 o 
  17   6   1      273.91      271.67     11.18 o 
 -12   7   1        0.57       -0.35      2.19 o 
 -11   7   1      454.35      491.04     20.39 o 
 -10   7   1       86.12       85.89      6.77 o 
  -9   7   1      152.64      159.97      8.15 o 
  -8   7   1      226.27      213.45     14.61 o 
  -7   7   1       13.54        8.29      2.79 o 
  -6   7   1        2.50        7.39      3.56 o 
  -5   7   1       10.97       16.95      3.37 o 
  -4   7   1       19.64       12.92      3.99 o 
  -3   7   1        0.33        2.64      2.15 o 
  -2   7   1       70.20       79.72      4.14 o 
  -1   7   1        3.92        7.29      1.91 o 
   0   7   1       38.50       54.25      3.62 o 
   1   7   1        0.02        0.01      1.49 o 
   2   7   1       10.71        8.05      1.96 o 
   3   7   1       12.13       12.91      2.98 o 
   4   7   1       59.58       64.08      4.93 o 
   5   7   1       10.47       10.74      2.71 o 
   6   7   1        3.23        4.03      2.18 o 
   7   7   1      258.36      265.78      8.89 o 
   8   7   1       62.18       57.34      4.93 o 
   9   7   1       34.28       36.75      4.12 o 
  10   7   1        5.03        6.40      2.40 o 
  11   7   1        0.23        2.63      2.09 o 
 -30   0   2       37.70       34.48      8.54 o 
 -29   0   2      272.31      345.23     20.01 o 
 -28   0   2        0.06       -4.52      3.48 o 
 -27   0   2       35.23       55.08      8.64 o 
 -26   0   2      135.27      147.60     12.44 o 
 -25   0   2        1.72        1.18      4.02 o 
 -24   0   2        6.79       18.94      5.42 o 
 -23   0   2      338.24      380.59     18.11 o 
 -22   0   2     2224.16     2107.31     30.39 o 
 -21   0   2      365.02      412.65      9.19 o 
 -20   0   2      714.66      809.24     12.54 o 
 -19   0   2     8077.89     7722.83     80.34 o 
 -18   0   2       70.06       60.36      4.89 o 
 -17   0   2       12.46       12.07      1.51 o 
 -16   0   2        9.53        8.76      0.93 o 
 -15   0   2        9.40        9.51      0.92 o 
 -14   0   2       91.56       85.67      2.12 o 
 -13   0   2       68.09       77.18      2.27 o 
 -12   0   2        8.27        6.17      1.22 o 
 -11   0   2      133.32      124.53      2.72 o 
 -10   0   2     1565.34     1528.50     17.01 o 
  -9   0   2     1203.32     1180.78     12.08 o 
  -8   0   2      254.49      281.34      4.33 o 
  -7   0   2     1079.15     1014.01     11.61 o 
  -6   0   2     1508.29     1537.25     21.36 o 
  -5   0   2     8927.38     8942.88    149.84 o 
  -4   0   2    18507.21    18348.24    278.27 o 
  -3   0   2      463.96      460.91      7.26 o 
  -2   0   2      389.85      400.16      6.32 o 
  -1   0   2     6576.12     6365.68     82.34 o 
   0   0   2      327.14      302.10      5.48 o 
   1   0   2     1839.41     1915.38     20.45 o 
   2   0   2    10263.08    10112.90    213.32 o 
   3   0   2      242.16      241.18      4.84 o 
   4   0   2      661.34      456.50     11.43 o 
   5   0   2     3128.46     3252.01     54.18 o 
   6   0   2      166.60      161.01      3.46 o 
   7   0   2      355.81      356.87      6.88 o 
   8   0   2     5404.16     5429.63    121.04 o 
   9   0   2      223.26      205.37      3.28 o 
  10   0   2        2.43        8.66      0.85 o 
  11   0   2     1412.86     1506.71     13.98 o 
  12   0   2       85.17       88.98      2.45 o 
  13   0   2       24.15       24.78      1.40 o 
  14   0   2       14.57       13.07      1.29 o 
  15   0   2        5.02        7.78      1.45 o 
  16   0   2       21.36       22.26      1.84 o 
  17   0   2     1034.53      980.60     13.83 o 
  18   0   2      368.27      349.52      7.36 o 
  19   0   2      435.91      416.70      7.97 o 
  20   0   2        2.21        4.62      1.48 o 
  21   0   2        1.18       -0.27      1.23 o 
  22   0   2        2.16        0.02      3.20 o 
  23   0   2        0.18        4.97      4.15 o 
  24   0   2        4.16       10.57      4.87 o 
  25   0   2       16.73       25.67      6.49 o 
  26   0   2      593.25      730.21     28.20 o 
  27   0   2      110.60      134.96     12.34 o 
  28   0   2      241.01      293.20     18.05 o 
 -29   1   2        2.02       -2.85      3.20 o 
 -28   1   2        6.01        0.34      3.01 o 
 -27   1   2        0.47        2.14      1.71 o 
 -26   1   2        0.33        0.94      1.60 o 
 -25   1   2        4.42        5.65      1.93 o 
 -24   1   2       10.83       10.87      2.64 o 
 -23   1   2      100.78      109.02      4.62 o 
 -22   1   2       40.15       31.23      2.76 o 
 -21   1   2        0.29        0.62      1.16 o 
 -20   1   2       54.03       44.45      2.80 o 
 -19   1   2      588.48      595.00      7.67 o 
 -18   1   2      118.50      101.50      2.86 o 
 -17   1   2      197.67      201.92      3.67 o 
 -16   1   2      646.32      641.72      7.11 o 
 -15   1   2      802.41      764.99      9.67 o 
 -14   1   2       40.43       41.09      1.66 o 
 -13   1   2      164.35      191.56      3.31 o 
 -12   1   2       53.62       69.56      1.90 o 
 -11   1   2     1160.57     1291.23     11.02 o 
 -10   1   2       10.42       14.64      0.95 o 
  -9   1   2     2400.52     2578.37     19.07 o 
  -8   1   2     3193.47     3399.00     22.31 o 
  -7   1   2        5.78       11.09      0.67 o 
  -6   1   2        1.17        0.90      0.47 o 
  -5   1   2      153.82      163.94      2.56 o 
  -4   1   2    16069.87    15739.71    160.20 o 
  -3   1   2     1353.01     1303.73     11.77 o 
  -2   1   2     3947.17     3971.96     32.08 o 
  -1   1   2    27838.60    26429.29    417.12 o 
   0   1   2     1082.70     1065.46     17.17 o 
   1   1   2     1100.17     1092.03     12.94 o 
   2   1   2       21.67       19.39      1.02 o 
   3   1   2     1144.63     1223.35      9.51 o 
   4   1   2     1676.54     1779.23     14.15 o 
   5   1   2      640.72      668.66      8.35 o 
   6   1   2      750.06      795.51      6.78 o 
   7   1   2     2869.19     2976.17     20.88 o 
   8   1   2       18.23       13.85      1.10 o 
   9   1   2     1335.56     1461.78     10.79 o 
  10   1   2      824.74      916.86      8.03 o 
  11   1   2       24.58       18.28      0.96 o 
  12   1   2      148.37      141.81      3.22 o 
  13   1   2      692.58      662.04      8.85 o 
  14   1   2       32.31       19.02      1.55 o 
  15   1   2     1756.15     1657.00     32.03 o 
  16   1   2      510.90      509.90      7.93 o 
  17   1   2      517.97      498.96      8.86 o 
  18   1   2      278.76      271.69      5.67 o 
  19   1   2       10.53       17.02      1.96 o 
  20   1   2       84.75       78.46      3.44 o 
  21   1   2        0.33        0.73      1.75 o 
  22   1   2        0.87        0.15      1.69 o 
  23   1   2       40.37       44.04      3.67 o 
  24   1   2       20.02       19.11      3.42 o 
  25   1   2       30.61       36.43      7.60 o 
  26   1   2        0.60        1.19      1.66 o 
  27   1   2        4.82        0.87      4.67 o 
  28   1   2        0.73        6.34      5.92 o 
 -29   2   2      278.47      336.35      9.52 o 
 -28   2   2        1.05        1.30      3.15 o 
 -27   2   2       44.24       53.98      4.12 o 
 -26   2   2       13.57       14.41      2.64 o 
 -25   2   2      153.45      172.99      6.38 o 
 -24   2   2        0.87        2.12      1.70 o 
 -23   2   2        7.63        6.70      1.89 o 
 -22   2   2       32.37       30.32      3.08 o 
 -21   2   2       77.64       67.98      3.05 o 
 -20   2   2        4.36        2.66      1.12 o 
 -19   2   2        0.31       -0.02      1.22 o 
 -18   2   2       18.55       17.19      1.61 o 
 -17   2   2       81.29       74.17      2.73 o 
 -16   2   2       66.78       79.82      2.74 o 
 -15   2   2       62.67       66.14      2.69 o 
 -14   2   2      272.02      291.63      4.51 o 
 -13   2   2      308.84      359.34      5.01 o 
 -12   2   2      549.80      528.42      6.31 o 
 -11   2   2      674.39      727.81      7.77 o 
 -10   2   2        8.18       14.75      0.92 o 
  -9   2   2       15.54       24.26      1.32 o 
  -8   2   2       34.27       30.20      1.33 o 
  -7   2   2       40.67       50.17      1.72 o 
  -6   2   2       53.84       56.88      1.78 o 
  -5   2   2      401.39      400.37      5.57 o 
  -4   2   2       26.81       32.87      1.28 o 
  -3   2   2       23.96       26.22      1.18 o 
  -2   2   2      730.91      799.32      7.38 o 
  -1   2   2       33.03       35.84      1.11 o 
   0   2   2      218.74      227.70      2.90 o 
   1   2   2     1547.59     1653.58     12.05 o 
   2   2   2     1760.56     1836.85     14.59 o 
   3   2   2      196.93      200.75      2.98 o 
   4   2   2       41.89       52.62      1.43 o 
   5   2   2      701.18      766.68      6.87 o 
   6   2   2        1.73        2.61      0.50 o 
   7   2   2        1.21        1.74      0.47 o 
   8   2   2      184.30      181.33      2.88 o 
   9   2   2       71.18       86.88      1.99 o 
  10   2   2      150.04      169.42      3.03 o 
  11   2   2      442.76      427.32      5.35 o 
  12   2   2       65.42       62.61      2.38 o 
  13   2   2       61.54       54.98      2.62 o 
  14   2   2      275.81      251.62      6.45 o 
  15   2   2       83.74       73.90      2.74 o 
  16   2   2      252.78      239.90      4.91 o 
  17   2   2       50.60       51.33      4.23 o 
  18   2   2        5.23        5.03      1.43 o 
  19   2   2       34.83       31.70      2.46 o 
  20   2   2      568.30      521.06      9.14 o 
  21   2   2        0.15       -0.13      1.23 o 
  22   2   2        8.24        7.30      3.22 o 
  23   2   2       13.37       16.33      2.63 o 
  24   2   2        0.08        1.12      2.79 o 
  25   2   2        0.59        5.59      2.09 o 
  26   2   2        0.05       -0.10      1.88 o 
  27   2   2       37.77       31.38      4.04 o 
 -27   3   2        0.03       -0.25      1.89 o 
 -26   3   2       48.46       49.91      4.69 o 
 -25   3   2      115.09      122.73      5.83 o 
 -24   3   2        0.17        1.34      1.78 o 
 -23   3   2        4.35        4.94      1.80 o 
 -22   3   2       18.82       11.61      1.82 o 
 -21   3   2        8.88        8.01      1.64 o 
 -20   3   2        0.07        2.42      1.23 o 
 -19   3   2       19.82       13.69      1.78 o 
 -18   3   2       34.99       32.78      2.36 o 
 -17   3   2       94.91       84.13      3.24 o 
 -16   3   2      289.94      202.78      4.80 o 
 -15   3   2       27.30       14.28      2.32 o 
 -14   3   2      239.24      158.10      4.18 o 
 -13   3   2      502.95      510.99      7.85 o 
 -12   3   2      705.47      605.87      9.14 o 
 -11   3   2      238.59      204.41      5.20 o 
 -10   3   2      417.56      408.90      5.30 o 
  -9   3   2        9.11        6.82      0.86 o 
  -8   3   2       21.30       21.59      1.16 o 
  -7   3   2       94.89      101.12      2.31 o 
  -6   3   2      604.05      609.50      6.37 o 
  -5   3   2      554.60      587.26      6.92 o 
  -4   3   2       72.13       63.91      1.68 o 
  -3   3   2       10.68       10.18      0.84 o 
  -2   3   2       31.70       34.97      1.28 o 
  -1   3   2      936.25     1011.86      8.04 o 
   0   3   2       18.65       19.02      1.01 o 
   1   3   2       22.23       22.13      1.17 o 
   2   3   2      469.24      502.72      5.35 o 
   3   3   2        0.01        0.60      0.49 o 
   4   3   2        9.97       11.40      0.93 o 
   5   3   2     1790.75     1933.42     15.10 o 
   6   3   2       67.87       58.71      1.86 o 
   7   3   2       10.30        8.04      1.15 o 
   8   3   2        1.65        1.02      0.78 o 
   9   3   2      209.85      200.35      3.54 o 
  10   3   2      595.05      562.33      6.79 o 
  11   3   2      381.92      340.47      5.73 o 
  12   3   2      556.94      497.01      7.38 o 
  13   3   2       46.19       34.14      2.50 o 
  14   3   2      261.39      244.97      5.14 o 
  15   3   2       78.21       62.93      2.79 o 
  16   3   2       29.30       20.96      2.15 o 
  17   3   2       24.64       25.67      3.14 o 
  18   3   2        1.97        1.19      1.24 o 
  19   3   2        2.12        2.36      1.64 o 
  20   3   2       54.33       60.74      3.93 o 
  21   3   2       76.12       81.93      4.70 o 
  22   3   2       27.24       32.56      3.74 o 
  23   3   2      201.04      206.80     11.74 o 
  24   3   2        0.00        2.56      2.18 o 
  25   3   2        0.13       -0.85      1.80 o 
  26   3   2        5.71        8.74      2.57 o 
 -25   4   2       28.96       26.25      3.99 o 
 -24   4   2        0.37       -1.48      1.39 o 
 -23   4   2        1.85        1.51      1.45 o 
 -22   4   2       33.48       39.68      3.87 o 
 -21   4   2       14.08       12.76      2.08 o 
 -20   4   2       28.40       30.57      3.90 o 
 -19   4   2       13.51        8.47      1.87 o 
 -18   4   2        1.49        0.39      1.27 o 
 -17   4   2       60.66       45.49      2.82 o 
 -16   4   2      349.26      323.69      6.61 o 
 -15   4   2        0.25        0.28      1.01 o 
 -14   4   2        7.88        6.55      2.07 o 
 -13   4   2      111.14      122.92      5.73 o 
 -12   4   2       14.73       19.36      2.78 o 
 -11   4   2       24.20       18.43      5.31 o 
 -10   4   2      248.48      254.01      9.50 o 
  -9   4   2       29.28       33.16      1.96 o 
  -8   4   2      516.72      537.02      8.91 o 
  -7   4   2      417.00      439.53      6.74 o 
  -6   4   2       37.07       22.47      1.54 o 
  -5   4   2      236.87      187.86      3.45 o 
  -4   4   2      219.98      195.48      3.57 o 
  -3   4   2       24.98       31.06      2.13 o 
  -2   4   2      124.91      133.30      2.67 o 
  -1   4   2      101.91      100.99      2.35 o 
   0   4   2        1.72        1.84      0.63 o 
   1   4   2        0.09       -0.03      0.60 o 
   2   4   2        0.00        0.87      0.69 o 
   3   4   2       14.30       11.42      1.17 o 
   4   4   2       20.70       14.21      1.35 o 
   5   4   2      296.76      267.41      5.24 o 
   6   4   2        3.32        1.64      1.07 o 
   7   4   2        5.16        4.19      1.17 o 
   8   4   2       86.43       80.88      3.24 o 
   9   4   2       53.03       45.11      3.15 o 
  10   4   2       12.67        5.52      1.89 o 
  11   4   2      175.12      174.84      6.88 o 
  12   4   2      324.91      334.10     11.52 o 
  13   4   2      470.54      451.54     11.60 o 
  14   4   2     1273.97     1263.03     18.88 o 
  15   4   2       61.94       42.00      3.56 o 
  16   4   2       24.94       19.08      2.44 o 
  17   4   2       52.77       49.98      3.27 o 
  18   4   2        0.22       -1.28      1.46 o 
  19   4   2        0.01        1.04      1.44 o 
  20   4   2       85.16       92.18      4.52 o 
  21   4   2        0.01       -0.08      1.63 o 
  22   4   2       67.71       80.37      4.49 o 
  23   4   2        0.61       -1.70      1.74 o 
  24   4   2        2.44        4.45      2.85 o 
 -22   5   2      399.76      470.13     10.53 o 
 -21   5   2       95.08       96.25      6.25 o 
 -20   5   2       27.35       17.79      2.70 o 
 -19   5   2      110.30       96.64      4.68 o 
 -18   5   2       18.66       21.40      3.07 o 
 -17   5   2        2.06        7.70      2.18 o 
 -16   5   2      140.42      147.11      6.10 o 
 -15   5   2        1.00        1.63      1.64 o 
 -14   5   2        0.03        0.58      1.66 o 
 -13   5   2       86.60      100.79      5.22 o 
 -12   5   2        0.00        2.00      1.38 o 
 -11   5   2        0.96        2.47      1.67 o 
 -10   5   2       28.29       22.98      3.89 o 
  -9   5   2        0.17        2.34      1.73 o 
  -8   5   2      111.30       91.32      6.78 o 
  -7   5   2      438.31      473.68     10.22 o 
  -6   5   2       29.33       23.55      2.09 o 
  -5   5   2        1.90        2.55      1.17 o 
  -4   5   2     3196.94     3051.72     27.59 o 
  -3   5   2      271.32      250.67      5.53 o 
  -2   5   2      117.62      110.94      3.00 o 
  -1   5   2       23.66       18.05      1.51 o 
   0   5   2      118.20      105.07      3.33 o 
   1   5   2      204.89      193.16      4.13 o 
   2   5   2      521.28      478.79      6.75 o 
   3   5   2      620.63      574.02      7.56 o 
   4   5   2      641.57      614.62     11.98 o 
   5   5   2       71.46       73.53      3.75 o 
   6   5   2        4.18        2.92      1.35 o 
   7   5   2        3.43        0.92      1.47 o 
   8   5   2       13.27       10.45      2.45 o 
   9   5   2        0.17        2.55      1.74 o 
  10   5   2       66.94       66.40      5.12 o 
  11   5   2      323.65      292.06      9.73 o 
  12   5   2       57.62       45.67      4.60 o 
  13   5   2       13.75        6.85      2.45 o 
  14   5   2       56.28       61.10      5.22 o 
  15   5   2       36.28       28.60      4.07 o 
  16   5   2        6.68        3.40      2.17 o 
  17   5   2       45.89       43.24      4.92 o 
  18   5   2        8.18        4.74      3.00 o 
  19   5   2       10.03        6.18      2.45 o 
  20   5   2       75.77       78.64      5.70 o 
  21   5   2       80.97       80.79      6.65 o 
 -18   6   2        1.74        0.46      2.24 o 
 -17   6   2       33.11       30.06      4.34 o 
 -16   6   2       66.08       65.12      5.82 o 
 -15   6   2       18.76       17.78      4.13 o 
 -14   6   2       62.54       66.73      6.20 o 
 -13   6   2      181.59      199.58      8.61 o 
 -12   6   2        1.27        4.33      1.92 o 
 -11   6   2      121.07      120.75      9.47 o 
 -10   6   2        1.24        3.05      1.79 o 
  -9   6   2       41.31       38.30      3.72 o 
  -8   6   2        6.49        7.47      2.12 o 
  -7   6   2       90.72       90.88      5.22 o 
  -6   6   2        2.36        3.82      2.06 o 
  -5   6   2       31.94       31.31      3.32 o 
  -4   6   2      113.24      111.43      4.25 o 
  -3   6   2       36.58       37.37      3.12 o 
  -2   6   2       11.65       12.02      1.93 o 
  -1   6   2      764.82      775.73     17.39 o 
   0   6   2      188.42      184.40      5.85 o 
   1   6   2      356.78      351.78      7.32 o 
   2   6   2       77.53       79.82      3.82 o 
   3   6   2        0.83        0.76      1.30 o 
   4   6   2        3.28        1.20      1.35 o 
   5   6   2      129.27      113.35      5.03 o 
   6   6   2       31.52       36.60      3.40 o 
   7   6   2      160.40      155.79      6.40 o 
   8   6   2       94.52       95.61      5.43 o 
   9   6   2       36.15       32.67      3.76 o 
  10   6   2        7.22        4.92      2.06 o 
  11   6   2       10.28        6.69      2.31 o 
  12   6   2      102.85      110.83     11.97 o 
  13   6   2       57.22       57.93      4.84 o 
  14   6   2       89.06       96.08      9.32 o 
  15   6   2       22.82       30.38      6.12 o 
  16   6   2       67.87       65.48      5.32 o 
  17   6   2       61.44       56.24      6.71 o 
 -12   7   2        7.56       10.15      4.12 o 
 -11   7   2       19.85       16.13      3.54 o 
 -10   7   2       49.86       63.00      5.93 o 
  -9   7   2        1.56        0.94      3.59 o 
  -8   7   2       26.56       30.95      5.57 o 
  -7   7   2       82.77       88.01      8.11 o 
  -6   7   2       34.72       30.70      4.20 o 
  -5   7   2        9.56       11.34      2.73 o 
  -4   7   2       38.80       33.27      3.87 o 
  -3   7   2       13.79       12.43      2.45 o 
  -2   7   2       70.07       75.60      4.11 o 
  -1   7   2        2.50        2.64      1.61 o 
   0   7   2      107.15      109.38      4.80 o 
   1   7   2      138.76      136.86      5.24 o 
   2   7   2        0.00       -2.47      1.37 o 
   3   7   2        2.73        1.50      2.10 o 
   4   7   2        0.05        1.87      1.81 o 
   5   7   2       48.40       54.51      4.65 o 
   6   7   2      102.95      112.29      6.29 o 
   7   7   2       26.29       20.55      3.57 o 
   8   7   2        6.60        7.92      2.63 o 
   9   7   2       14.78       14.96      3.18 o 
  10   7   2        1.77        3.28      2.35 o 
 -30   1   3        7.02       11.49      4.06 o 
 -29   1   3      162.34      191.86     11.50 o 
 -28   1   3      371.62      405.76     39.27 o 
 -27   1   3       81.04       83.24      4.50 o 
 -26   1   3        7.97        8.10      2.13 o 
 -25   1   3       44.26       47.66      3.45 o 
 -24   1   3        5.73        2.48      1.68 o 
 -23   1   3       89.18       92.99      4.35 o 
 -22   1   3      349.10      359.85      9.59 o 
 -21   1   3      313.33      321.28      7.04 o 
 -20   1   3       26.22       23.11      2.51 o 
 -19   1   3       37.75       33.23      1.88 o 
 -18   1   3       20.63       10.88      1.41 o 
 -17   1   3      422.18      382.31      5.77 o 
 -16   1   3      418.51      394.24      5.77 o 
 -15   1   3       76.05       69.34      2.76 o 
 -14   1   3       35.18       33.35      1.55 o 
 -13   1   3        7.58        6.64      0.62 o 
 -12   1   3      129.93      170.44      2.54 o 
 -11   1   3      478.47      504.14      5.27 o 
 -10   1   3      899.43      996.63      8.51 o 
  -9   1   3     3491.18     3802.53     38.67 o 
  -8   1   3      635.72      623.93      6.22 o 
  -7   1   3      727.66      715.69      6.78 o 
  -6   1   3     3680.32     3837.66     31.81 o 
  -5   1   3     1378.98     1385.21     12.83 o 
  -4   1   3     6584.64     6590.50     52.44 o 
  -3   1   3    14540.31    14659.67    129.52 o 
  -2   1   3     1045.15     1055.48     10.97 o 
  -1   1   3     3334.02     3449.29     63.18 o 
   0   1   3     1765.14     1745.22     19.72 o 
   1   1   3     1929.06     1972.08     19.69 o 
   2   1   3      139.16      150.05      3.22 o 
   3   1   3      166.20      174.18      3.13 o 
   4   1   3       21.15       24.94      1.07 o 
   5   1   3       74.65       82.90      2.06 o 
   6   1   3      113.28      128.66      2.22 o 
   7   1   3        0.56        0.61      0.53 o 
   8   1   3       83.76       69.57      1.67 o 
   9   1   3      708.59      753.93      7.10 o 
  10   1   3      249.77      248.77      3.23 o 
  11   1   3      143.15      133.96      2.41 o 
  12   1   3     1116.22     1060.50      8.86 o 
  13   1   3      346.11      323.22      4.94 o 
  14   1   3      505.57      480.49      5.60 o 
  15   1   3       14.54       16.32      1.54 o 
  16   1   3      326.76      309.48      5.52 o 
  17   1   3      355.94      357.20     12.55 o 
  18   1   3     1282.24     1154.99     15.36 o 
  19   1   3       31.22       32.20      2.74 o 
  20   1   3        1.46        2.46      1.62 o 
  21   1   3      108.31       90.96      4.35 o 
  22   1   3       53.22       55.57      3.23 o 
  23   1   3       17.65       17.85      2.45 o 
  24   1   3      120.69      119.03      5.80 o 
  25   1   3        7.49       13.96      2.78 o 
  26   1   3        2.18        4.46      5.31 o 
  27   1   3       50.30       49.46      9.29 o 
 -29   2   3       59.22       60.77      4.46 o 
 -28   2   3      118.13      119.35      5.79 o 
 -27   2   3       75.80       94.79      5.14 o 
 -26   2   3       61.96       66.24      4.39 o 
 -25   2   3       28.10       27.39      3.16 o 
 -24   2   3       44.07       42.16      3.91 o 
 -23   2   3        0.72       -1.50      1.42 o 
 -22   2   3      109.70      112.51      4.92 o 
 -21   2   3        6.08        6.93      1.43 o 
 -20   2   3       99.01       91.53      3.33 o 
 -19   2   3      327.43      304.61      5.96 o 
 -18   2   3        2.19        6.02      1.29 o 
 -17   2   3        1.06        1.68      1.06 o 
 -16   2   3        1.15        6.28      1.32 o 
 -15   2   3      359.38      393.82      6.61 o 
 -14   2   3       79.98       84.31      2.46 o 
 -13   2   3       21.00       28.94      1.72 o 
 -12   2   3       32.05       36.83      1.63 o 
 -11   2   3      291.58      318.96      4.21 o 
 -10   2   3      247.67      280.94      3.71 o 
  -9   2   3     1432.35     1532.52     12.48 o 
  -8   2   3      664.47      726.78      6.96 o 
  -7   2   3        0.01        0.87      0.68 o 
  -6   2   3      152.27      160.87      3.09 o 
  -5   2   3        3.15        1.59      0.69 o 
  -4   2   3      728.07      796.44      8.03 o 
  -3   2   3      183.97      209.61      3.32 o 
  -2   2   3      706.29      709.72      7.33 o 
  -1   2   3      675.99      703.45      6.72 o 
   0   2   3      547.70      640.36      6.29 o 
   1   2   3      451.72      514.53      4.90 o 
   2   2   3      351.07      416.93      4.28 o 
   3   2   3      163.84      176.90      2.87 o 
   4   2   3      150.31      167.38      2.83 o 
   5   2   3      729.75      779.17      7.25 o 
   6   2   3      889.62      887.23      7.64 o 
   7   2   3      105.23      116.34      2.07 o 
   8   2   3       24.50       23.14      1.16 o 
   9   2   3        7.39        9.19      0.88 o 
  10   2   3        0.11        1.06      0.58 o 
  11   2   3       35.03       33.27      1.40 o 
  12   2   3     1093.49     1023.04     11.51 o 
  13   2   3      188.94      187.09      5.40 o 
  14   2   3      646.83      629.35      8.56 o 
  15   2   3     2735.19     2487.95     23.62 o 
  16   2   3       51.89       50.57      2.51 o 
  17   2   3       47.31       46.18      2.51 o 
  18   2   3      828.56      751.88     10.29 o 
  19   2   3        1.35        0.13      1.20 o 
  20   2   3        0.18        0.49      1.43 o 
  21   2   3       39.04       35.93      3.28 o 
  22   2   3        2.09        4.33      1.96 o 
  23   2   3        3.91        3.15      1.89 o 
  24   2   3        0.31        0.67      1.77 o 
  25   2   3        0.00       -2.41      1.78 o 
  26   2   3        8.42       10.63      3.49 o 
 -27   3   3      148.34      153.08     14.90 o 
 -26   3   3       49.45       48.85      8.58 o 
 -25   3   3       82.04       93.24      7.69 o 
 -24   3   3       26.55       28.65      4.05 o 
 -23   3   3       13.34       10.87      2.36 o 
 -22   3   3       70.51       86.84      3.97 o 
 -21   3   3       74.05       82.50      3.61 o 
 -20   3   3       13.34       16.86      1.99 o 
 -19   3   3       45.74       35.35      2.51 o 
 -18   3   3       33.48       22.56      2.67 o 
 -17   3   3      430.86      381.87      7.70 o 
 -16   3   3      708.92      578.58      9.67 o 
 -15   3   3       82.24       61.55      3.67 o 
 -14   3   3      320.95      312.38      6.47 o 
 -13   3   3      304.73      287.66      7.18 o 
 -12   3   3        1.31        1.44      0.89 o 
 -11   3   3      172.25      185.20      4.79 o 
 -10   3   3      194.34      203.74      3.54 o 
  -9   3   3       23.50       24.63      2.52 o 
  -8   3   3       61.58       70.17      2.61 o 
  -7   3   3       65.12       74.19      2.25 o 
  -6   3   3      214.43      217.49      3.99 o 
  -5   3   3      253.59      245.92      3.65 o 
  -4   3   3      476.92      500.49      6.31 o 
  -3   3   3      868.48      974.82      9.40 o 
  -2   3   3      393.73      413.99      5.03 o 
  -1   3   3       90.87      109.60      2.23 o 
   0   3   3     1112.65     1206.38      9.69 o 
   1   3   3      307.24      353.02      4.06 o 
   2   3   3       85.72      102.07      2.08 o 
   3   3   3     2264.07     2478.06     16.50 o 
   4   3   3       41.79       40.67      1.61 o 
   5   3   3        7.66        5.93      0.82 o 
   6   3   3       12.76       12.60      1.03 o 
   7   3   3       45.24       51.92      1.83 o 
   8   3   3        0.39        2.24      0.58 o 
   9   3   3       64.98       76.92      2.25 o 
  10   3   3      178.31      192.90      3.65 o 
  11   3   3      838.79      818.40     11.45 o 
  12   3   3       36.23       33.23      2.32 o 
  13   3   3       19.74       15.05      1.82 o 
  14   3   3      196.68      177.90      4.93 o 
  15   3   3      163.42      167.70      4.52 o 
  16   3   3       15.41       15.66      1.99 o 
  17   3   3       13.96       14.12      2.05 o 
  18   3   3      147.85      153.61      5.09 o 
  19   3   3        9.52        8.47      2.27 o 
  20   3   3        4.57       -0.53      1.43 o 
  21   3   3        6.29        5.75      1.87 o 
  22   3   3       17.85       17.91      2.57 o 
  23   3   3       17.94       20.15      3.97 o 
  24   3   3        1.04        0.84      1.96 o 
  25   3   3       32.65       30.71      3.72 o 
 -25   4   3       51.01       60.96      4.72 o 
 -24   4   3      263.37      266.79      7.39 o 
 -23   4   3        0.25        0.68      1.50 o 
 -22   4   3        6.97        3.44      1.75 o 
 -21   4   3      136.47      155.52      6.90 o 
 -20   4   3        0.80        2.42      1.38 o 
 -19   4   3       11.71        8.98      1.77 o 
 -18   4   3       48.21       34.57      2.63 o 
 -17   4   3       28.31       24.45      2.42 o 
 -16   4   3        7.27        3.48      1.34 o 
 -15   4   3       41.39       32.58      2.55 o 
 -14   4   3      597.29      544.35     12.73 o 
 -13   4   3      378.36      365.63     10.04 o 
 -12   4   3      167.80      157.01      6.38 o 
 -11   4   3        0.03        0.32      1.49 o 
 -10   4   3        3.59        3.19      1.54 o 
  -9   4   3      422.29      414.10      7.36 o 
  -8   4   3       11.51       10.14      1.53 o 
  -7   4   3        8.16        6.00      1.18 o 
  -6   4   3     4798.35     4708.07     35.07 o 
  -5   4   3      168.05      163.15      3.29 o 
  -4   4   3      263.42      273.33      4.36 o 
  -3   4   3       39.55       26.66      1.74 o 
  -2   4   3      130.55      132.72      3.03 o 
  -1   4   3        8.97        7.80      1.01 o 
   0   4   3       97.03       98.96      2.48 o 
   1   4   3        1.68        2.74      0.75 o 
   2   4   3        1.12        0.98      0.71 o 
   3   4   3      462.03      471.35      8.01 o 
   4   4   3        0.47        0.90      0.71 o 
   5   4   3      217.83      204.94      4.83 o 
   6   4   3      270.59      269.20      5.57 o 
   7   4   3      107.22      116.40      3.70 o 
   8   4   3        0.63        0.54      1.05 o 
   9   4   3      520.28      467.94     11.43 o 
  10   4   3       87.57       84.90      8.36 o 
  11   4   3        1.10        2.13      2.91 o 
  12   4   3     1693.44     1634.83     25.68 o 
  13   4   3        7.63        4.76      1.41 o 
  14   4   3      140.21      124.63      4.15 o 
  15   4   3        0.04        0.83      1.20 o 
  16   4   3      172.23      183.33      5.19 o 
  17   4   3      176.99      170.95      5.14 o 
  18   4   3      125.39      135.31      5.66 o 
  19   4   3        8.00        7.41      1.98 o 
  20   4   3       47.75       50.67      3.87 o 
  21   4   3       66.58       74.20      4.40 o 
  22   4   3       97.26      111.48      5.22 o 
  23   4   3       43.84       46.52      3.79 o 
 -23   5   3       90.45       93.44      8.03 o 
 -22   5   3      353.24      382.65      9.43 o 
 -21   5   3      560.44      605.46     10.96 o 
 -20   5   3        0.65        4.13      1.71 o 
 -19   5   3       19.03       22.67      2.54 o 
 -18   5   3        1.12        3.43      1.94 o 
 -17   5   3       39.80       40.52      3.95 o 
 -16   5   3       11.60        9.35      2.27 o 
 -15   5   3        1.39       -0.11      1.79 o 
 -14   5   3        6.11        1.47      1.90 o 
 -13   5   3       43.76       39.62      4.21 o 
 -12   5   3       13.93       12.99      3.78 o 
 -11   5   3       19.45       18.05      3.93 o 
 -10   5   3       25.02       26.31      3.52 o 
  -9   5   3       74.59       82.76      5.25 o 
  -8   5   3       29.40       33.56      3.67 o 
  -7   5   3      142.85      130.13      4.22 o 
  -6   5   3       55.12       45.00      2.83 o 
  -5   5   3        0.03        0.88      1.02 o 
  -4   5   3       51.07       42.56      2.63 o 
  -3   5   3       85.87       83.30      3.02 o 
  -2   5   3      173.18      171.97      3.94 o 
  -1   5   3       29.55       27.84      1.80 o 
   0   5   3      293.60      302.13      5.66 o 
   1   5   3       65.62       63.01      3.12 o 
   2   5   3        1.41        1.43      1.08 o 
   3   5   3       75.76       84.64      3.54 o 
   4   5   3        8.10        4.93      1.85 o 
   5   5   3        0.28        1.80      1.24 o 
   6   5   3      638.61      591.89      9.46 o 
   7   5   3       79.95       82.17      4.22 o 
   8   5   3       19.46       25.19      2.69 o 
   9   5   3      837.59      789.42     14.50 o 
  10   5   3        5.92        9.17      2.22 o 
  11   5   3        8.91        4.54      1.85 o 
  12   5   3       71.03       64.10      4.65 o 
  13   5   3        0.01        0.14      1.54 o 
  14   5   3        2.46        1.53      1.75 o 
  15   5   3        7.79        7.17      2.40 o 
  16   5   3        6.28        1.98      2.01 o 
  17   5   3        0.26        2.15      2.92 o 
  18   5   3       46.93       49.79      4.81 o 
  19   5   3       16.87       17.57      2.69 o 
  20   5   3       94.32      112.73      5.38 o 
 -18   6   3       82.28       64.39      5.97 o 
 -17   6   3      148.33      160.26      8.40 o 
 -16   6   3       89.20       91.65      8.88 o 
 -15   6   3       27.09       27.07      3.56 o 
 -14   6   3       36.78       40.81      4.09 o 
 -13   6   3       39.27       40.32      4.04 o 
 -12   6   3      383.68      420.07     11.37 o 
 -11   6   3        0.95        1.50      1.81 o 
 -10   6   3      107.47      115.31      6.63 o 
  -9   6   3       31.13       27.53      3.87 o 
  -8   6   3        0.31        3.90      2.07 o 
  -7   6   3        0.05        1.73      2.70 o 
  -6   6   3       19.54       18.59      3.15 o 
  -5   6   3      176.31      176.69      5.72 o 
  -4   6   3      396.25      398.32      8.72 o 
  -3   6   3      376.99      379.76      8.51 o 
  -2   6   3       63.77       68.81      4.45 o 
  -1   6   3       51.04       41.14      3.32 o 
   0   6   3        0.00        1.34      1.28 o 
   1   6   3       22.96       17.55      2.38 o 
   2   6   3       33.58       23.79      2.49 o 
   3   6   3        4.25        2.69      1.49 o 
   4   6   3       15.03        8.82      1.91 o 
   5   6   3       30.62       23.11      2.87 o 
   6   6   3      203.87      197.31      6.43 o 
   7   6   3        6.07        2.99      1.78 o 
   8   6   3        3.28        1.26      1.87 o 
   9   6   3       46.27       42.05      4.15 o 
  10   6   3        7.87        6.44      2.23 o 
  11   6   3        0.97        0.72      1.87 o 
  12   6   3      158.43      165.73      7.03 o 
  13   6   3      102.31      127.27      7.83 o 
  14   6   3       90.73      101.27     10.20 o 
  15   6   3        0.76        3.36      2.23 o 
  16   6   3        0.08        1.78      2.03 o 
 -12   7   3       88.24      101.17     13.56 o 
 -11   7   3        9.06       10.54      4.03 o 
 -10   7   3        0.82        1.80      2.83 o 
  -9   7   3        7.05        6.37      2.37 o 
  -8   7   3        1.12        3.37      2.13 o 
  -7   7   3       44.76       47.81      4.68 o 
  -6   7   3       79.06       89.10      5.75 o 
  -5   7   3       26.18       35.34      3.99 o 
  -4   7   3       11.52       12.31      4.15 o 
  -3   7   3      153.17      155.18      6.05 o 
  -2   7   3        1.67        2.32      1.57 o 
  -1   7   3       12.33        3.32      1.71 o 
   0   7   3      134.88      138.91      5.24 o 
   1   7   3        2.94        5.26      1.85 o 
   2   7   3       12.96       12.83      2.27 o 
   3   7   3       22.63       25.27      3.60 o 
   4   7   3       21.41       27.22      3.27 o 
   5   7   3        6.40        9.80      2.38 o 
   6   7   3       54.01       50.63     10.13 o 
   7   7   3       13.58        8.48      2.75 o 
   8   7   3        3.02        2.78      2.54 o 
   9   7   3        2.89        1.33      2.30 o 
 -30   0   4        6.73       -7.41      4.03 o 
 -29   0   4        1.51        6.15      5.21 o 
 -28   0   4       43.04       45.09      8.59 o 
 -27   0   4       16.19       16.62      6.06 o 
 -26   0   4       17.10       11.99      5.19 o 
 -25   0   4      244.53      291.30     16.92 o 
 -24   0   4     1330.97     1339.91     39.87 o 
 -23   0   4      152.48      142.10     11.29 o 
 -22   0   4      262.19      271.08     16.85 o 
 -21   0   4      100.98       92.63      4.01 o 
 -20   0   4       10.16       14.42      1.79 o 
 -19   0   4      327.29      319.72      7.18 o 
 -18   0   4      409.74      395.22      7.67 o 
 -17   0   4      170.23      156.03      4.42 o 
 -16   0   4       14.88       16.33      1.39 o 
 -15   0   4        0.06        0.39      0.72 o 
 -14   0   4       61.44       52.16      2.06 o 
 -13   0   4      746.67      770.20     11.49 o 
 -12   0   4     4085.35     4274.93     38.88 o 
 -11   0   4     1034.76     1122.09     12.29 o 
 -10   0   4      291.63      321.37      4.96 o 
  -9   0   4      107.99      128.65      3.10 o 
  -8   0   4     2324.17     2364.94     25.05 o 
  -7   0   4       32.32       34.52      1.57 o 
  -6   0   4      177.64      187.13      3.58 o 
  -5   0   4     2371.04     2451.07     25.44 o 
  -4   0   4      249.41      259.61      3.65 o 
  -3   0   4      521.21      501.95      5.09 o 
  -2   0   4    17678.84    17129.86    145.32 o 
  -1   0   4    29994.97    27897.59    211.41 o 
   0   0   4    28571.51    27560.35    311.48 o 
   1   0   4     1159.85     1128.11      9.76 o 
   2   0   4      198.72      200.95      2.90 o 
   3   0   4       11.73       12.41      0.90 o 
   4   0   4     5487.14     5906.29     51.13 o 
   5   0   4        0.58        0.39      0.66 o 
   6   0   4     1173.82     1350.56     13.70 o 
   7   0   4     7465.13     7997.40     68.86 o 
   8   0   4      123.44      134.81      3.00 o 
   9   0   4     1016.67     1074.52     11.78 o 
  10   0   4      849.63      931.49     10.71 o 
  11   0   4      623.79      596.59      8.78 o 
  12   0   4       19.13       18.83      1.48 o 
  13   0   4        7.06        4.40      1.21 o 
  14   0   4        1.50        1.37      0.88 o 
  15   0   4       43.34       42.94      3.78 o 
  16   0   4       65.95       71.72      2.72 o 
  17   0   4      614.07      595.20     10.02 o 
  18   0   4       82.06       87.38      3.55 o 
  19   0   4       26.81       27.11      2.56 o 
  20   0   4        1.74        2.47      1.59 o 
  21   0   4       52.36       46.21      7.10 o 
  22   0   4      646.93      751.88     26.69 o 
  23   0   4       45.46       44.87      7.51 o 
  24   0   4        6.32        6.44      4.65 o 
  25   0   4       29.16       30.56      7.12 o 
 -30   1   4      208.47      250.75     12.37 o 
 -29   1   4        9.60        8.47      4.05 o 
 -28   1   4       56.57       67.16      9.06 o 
 -27   1   4       48.41       49.21      3.69 o 
 -26   1   4       42.44       36.29      3.23 o 
 -25   1   4      115.27      115.02      4.96 o 
 -24   1   4      375.63      385.55     10.42 o 
 -23   1   4     1014.91      983.78     28.67 o 
 -22   1   4       10.29       11.68      2.39 o 
 -21   1   4      129.18      139.79      4.59 o 
 -20   1   4      559.33      522.67      9.22 o 
 -19   1   4       10.89        5.70      1.25 o 
 -18   1   4        0.84       -0.11      0.84 o 
 -17   1   4      345.22      320.62      5.30 o 
 -16   1   4        1.90        0.91      0.84 o 
 -15   1   4       56.39       43.17      1.96 o 
 -14   1   4     1457.43     1510.94     12.62 o 
 -13   1   4        0.13        0.66      0.51 o 
 -12   1   4      829.38      872.67      8.12 o 
 -11   1   4       24.20       19.80      1.40 o 
 -10   1   4      324.81      349.65      4.34 o 
  -9   1   4      123.67      139.92      2.26 o 
  -8   1   4     1689.60     1810.92     13.38 o 
  -7   1   4       18.85       17.53      0.89 o 
  -6   1   4     1361.81     1393.87     10.85 o 
  -5   1   4     2371.43     2472.05     18.84 o 
  -4   1   4     1592.40     1651.94     19.01 o 
  -3   1   4      113.48      126.30      2.45 o 
  -2   1   4       12.71       19.12      1.06 o 
  -1   1   4      250.52      271.70      3.69 o 
   0   1   4        6.05        6.41      1.36 o 
   1   1   4       44.46       42.51      1.72 o 
   2   1   4       31.53       31.24      1.32 o 
   3   1   4       28.70       28.59      1.06 o 
   4   1   4        0.64        2.77      0.55 o 
   5   1   4      159.53      168.34      2.10 o 
   6   1   4        2.95        2.30      0.42 o 
   7   1   4      270.29      277.37      3.11 o 
   8   1   4      300.82      298.61      3.73 o 
   9   1   4      221.22      240.86      3.35 o 
  10   1   4       63.88       60.61      1.66 o 
  11   1   4        1.26        1.40      0.81 o 
  12   1   4      316.93      312.57      3.99 o 
  13   1   4      153.05      145.15      2.67 o 
  14   1   4       34.21       39.05      1.79 o 
  15   1   4       17.38       21.68      1.74 o 
  16   1   4      302.11      251.46      5.47 o 
  17   1   4        0.36       -0.13      0.97 o 
  18   1   4      469.39      412.66     10.50 o 
  19   1   4        3.91        1.76      1.27 o 
  20   1   4       87.91       76.04      3.51 o 
  21   1   4        1.43        4.10      1.81 o 
  22   1   4       29.22       37.93      3.19 o 
  23   1   4       74.41       86.19      5.05 o 
  24   1   4      183.26      195.52      7.45 o 
  25   1   4       25.21       31.95      3.58 o 
  26   1   4        7.96        2.50      4.76 o 
 -29   2   4        4.32        1.02      2.00 o 
 -28   2   4       15.75       14.33      2.84 o 
 -27   2   4        9.37       14.09      2.70 o 
 -26   2   4       56.65       57.73      4.19 o 
 -25   2   4        3.48        1.99      1.89 o 
 -24   2   4        0.15        3.69      1.77 o 
 -23   2   4       67.07       62.71      3.99 o 
 -22   2   4        2.63        2.04      1.61 o 
 -21   2   4      221.48      188.19      4.86 o 
 -20   2   4      310.61      258.30      6.85 o 
 -19   2   4       17.14       12.81      1.81 o 
 -18   2   4       73.42       53.27      3.30 o 
 -17   2   4      779.98      698.88      9.94 o 
 -16   2   4      107.58      109.45      5.69 o 
 -15   2   4       57.51       70.59      2.45 o 
 -14   2   4       15.65       20.69      1.50 o 
 -13   2   4       16.45       25.06      1.30 o 
 -12   2   4      337.50      354.61      4.20 o 
 -11   2   4      303.47      328.88      5.27 o 
 -10   2   4      261.51      283.49      5.43 o 
  -9   2   4        7.09       13.16      0.88 o 
  -8   2   4      107.06       97.48      2.02 o 
  -7   2   4       49.38       52.44      1.69 o 
  -6   2   4      676.96      685.22      7.40 o 
  -5   2   4     1385.31     1541.45     14.07 o 
  -4   2   4     1208.12     1190.35     12.09 o 
  -3   2   4     1411.03     1451.14     12.92 o 
  -2   2   4     1000.62     1015.27      9.73 o 
  -1   2   4       22.85       36.79      1.48 o 
   0   2   4      661.19      784.27      8.61 o 
   1   2   4     2441.70     2653.23     26.49 o 
   2   2   4      633.91      626.34      8.10 o 
   3   2   4      750.44      692.24      8.72 o 
   4   2   4       61.67       73.70      2.54 o 
   5   2   4       21.27       24.87      1.05 o 
   6   2   4       15.56       14.99      0.96 o 
   7   2   4      566.64      557.70      7.19 o 
   8   2   4      215.43      234.71      3.68 o 
   9   2   4      468.61      501.85      6.07 o 
  10   2   4       17.72        9.85      1.07 o 
  11   2   4      320.31      308.08      4.81 o 
  12   2   4      837.79      798.99     11.62 o 
  13   2   4     1121.09     1024.48     11.79 o 
  14   2   4      353.35      360.56      7.04 o 
  15   2   4      299.38      299.78      6.42 o 
  16   2   4      358.67      312.96      6.70 o 
  17   2   4        0.20        1.62      1.18 o 
  18   2   4        1.08        1.37      1.40 o 
  19   2   4      125.07      109.88      5.95 o 
  20   2   4       80.54       66.51      4.24 o 
  21   2   4        2.01        2.89      1.75 o 
  22   2   4       46.62       44.00      3.69 o 
  23   2   4        0.10       -0.33      1.77 o 
  24   2   4        0.00        1.52      1.90 o 
  25   2   4      141.74      144.94      6.32 o 
  26   2   4        6.74       12.31      3.91 o 
 -27   3   4       87.25       97.34      5.54 o 
 -26   3   4       37.00       37.95      3.82 o 
 -25   3   4       64.95       71.87      4.77 o 
 -24   3   4       58.67       65.13      4.45 o 
 -23   3   4        1.19        1.56      1.40 o 
 -22   3   4        9.42       10.78      1.83 o 
 -21   3   4      115.02      119.18      4.23 o 
 -20   3   4       53.11       29.54      2.68 o 
 -19   3   4        0.23        0.36      1.25 o 
 -18   3   4       11.27       16.82      2.11 o 
 -17   3   4       12.47       22.73      2.28 o 
 -16   3   4        0.01        1.05      1.20 o 
 -15   3   4       25.65       36.80      3.83 o 
 -14   3   4      256.11      227.31      5.14 o 
 -13   3   4        6.94        8.04      1.58 o 
 -12   3   4        2.80        4.09      1.09 o 
 -11   3   4      603.34      568.77      8.15 o 
 -10   3   4       57.80       57.70      2.18 o 
  -9   3   4       63.74       64.36      2.21 o 
  -8   3   4      633.52      639.71      7.79 o 
  -7   3   4       64.22       64.53      2.56 o 
  -6   3   4      196.66      182.15      3.77 o 
  -5   3   4      236.38      221.76      4.07 o 
  -4   3   4      150.43      166.24      3.50 o 
  -3   3   4       37.76       41.49      1.87 o 
  -2   3   4       45.79       48.49      1.98 o 
  -1   3   4       26.78       30.38      1.65 o 
   0   3   4      174.62      198.21      3.50 o 
   1   3   4      834.85      924.24      8.00 o 
   2   3   4       18.71       19.05      1.27 o 
   3   3   4       51.45       57.21      1.95 o 
   4   3   4        1.04        3.22      0.60 o 
   5   3   4       19.90       23.75      1.55 o 
   6   3   4       41.21       43.30      1.96 o 
   7   3   4       45.85       54.59      1.92 o 
   8   3   4       15.51       18.05      1.32 o 
   9   3   4       79.36       71.96      2.63 o 
  10   3   4     2225.19     2129.44     22.45 o 
  11   3   4       97.02       98.82      3.64 o 
  12   3   4      351.45      340.07     11.57 o 
  13   3   4        0.21        0.66      1.48 o 
  14   3   4        9.13        7.86      1.61 o 
  15   3   4       47.74       37.95      4.41 o 
  16   3   4        0.56       -0.07      1.37 o 
  17   3   4        8.91        7.38      1.78 o 
  18   3   4       26.98       30.16      2.78 o 
  19   3   4       19.38       14.71      2.29 o 
  20   3   4       34.21       41.78      4.64 o 
  21   3   4        5.26        2.91      1.80 o 
  22   3   4       61.90       52.34      4.26 o 
  23   3   4       12.55       13.42      2.72 o 
  24   3   4       64.06       67.03      5.39 o 
 -25   4   4       38.74       51.08      5.73 o 
 -24   4   4      212.56      239.33      6.61 o 
 -23   4   4      181.11      211.48      6.65 o 
 -22   4   4       26.25       32.12      2.89 o 
 -21   4   4        0.67        1.21      1.44 o 
 -20   4   4        0.12        3.72      1.45 o 
 -19   4   4       32.77       29.42      2.82 o 
 -18   4   4       55.35       51.33      4.51 o 
 -17   4   4        7.72        4.54      1.52 o 
 -16   4   4       38.84       38.35      2.84 o 
 -15   4   4       66.51       50.49      3.18 o 
 -14   4   4      110.11       94.37      5.28 o 
 -13   4   4      241.93      214.44      7.59 o 
 -12   4   4      208.10      203.00      7.34 o 
 -11   4   4      432.15      412.14     10.48 o 
 -10   4   4      220.23      215.30      6.51 o 
  -9   4   4      578.63      533.36      8.64 o 
  -8   4   4      656.77      630.68      9.56 o 
  -7   4   4      483.84      450.08      7.86 o 
  -6   4   4     1043.12     1007.33     10.55 o 
  -5   4   4     1251.21     1194.17     11.94 o 
  -4   4   4       70.53       59.42      2.37 o 
  -3   4   4       74.47       66.33      2.30 o 
  -2   4   4       53.53       58.40      2.33 o 
  -1   4   4       97.46       97.13      2.81 o 
   0   4   4      201.23      203.02      3.88 o 
   1   4   4        1.12        3.95      0.91 o 
   2   4   4      182.42      185.28      4.14 o 
   3   4   4      373.59      373.06      7.52 o 
   4   4   4       71.63       85.36      3.29 o 
   5   4   4       34.99       32.45      2.34 o 
   6   4   4      149.75      131.54      4.23 o 
   7   4   4       24.52       18.63      1.96 o 
   8   4   4      203.82      198.43      5.07 o 
   9   4   4      590.33      543.48     10.97 o 
  10   4   4        0.15        0.38      1.97 o 
  11   4   4      531.33      515.33     12.54 o 
  12   4   4      245.29      229.48      8.29 o 
  13   4   4       59.48       51.72      4.84 o 
  14   4   4        0.65        1.10      1.25 o 
  15   4   4        2.62        2.86      1.44 o 
  16   4   4      347.10      353.89      8.19 o 
  17   4   4        0.12       -0.39      1.96 o 
  18   4   4       18.19       22.75      2.72 o 
  19   4   4      126.55      142.07      5.51 o 
  20   4   4       73.47       85.33      6.35 o 
  21   4   4      168.38      199.31      6.66 o 
  22   4   4       90.29       93.63      4.92 o 
 -23   5   4      422.73      498.88     10.18 o 
 -22   5   4       32.23       31.49      3.45 o 
 -21   5   4        4.26        3.32      1.84 o 
 -20   5   4        0.92        0.83      1.49 o 
 -19   5   4        0.07        0.59      1.42 o 
 -18   5   4       13.59       15.36      3.06 o 
 -17   5   4       17.86       18.40      3.31 o 
 -16   5   4       73.00       86.50      5.98 o 
 -15   5   4      146.91      164.73      7.49 o 
 -14   5   4       24.63       31.71      3.93 o 
 -13   5   4       12.16       16.54      3.00 o 
 -12   5   4        9.29        9.50      3.64 o 
 -11   5   4       83.33       73.97      7.84 o 
 -10   5   4        0.92       -0.21      1.56 o 
  -9   5   4      190.95      200.83     13.35 o 
  -8   5   4      580.83      574.30     13.25 o 
  -7   5   4       81.59       84.25      4.13 o 
  -6   5   4      389.13      353.88      8.13 o 
  -5   5   4      112.75      107.29      4.17 o 
  -4   5   4       26.08       28.91      2.28 o 
  -3   5   4       31.30       29.34      2.69 o 
  -2   5   4       18.47       17.94      1.82 o 
  -1   5   4        6.47        3.63      1.22 o 
   0   5   4        2.36        2.44      1.18 o 
   1   5   4        8.52        7.01      1.55 o 
   2   5   4      107.63       99.37      3.84 o 
   3   5   4       17.19       14.65      1.91 o 
   4   5   4     1012.61      900.66     12.26 o 
   5   5   4      338.52      328.81      6.94 o 
   6   5   4       10.06       12.19      1.93 o 
   7   5   4        1.01        0.93      1.46 o 
   8   5   4        0.85        1.93      1.42 o 
   9   5   4       25.17       26.06      3.55 o 
  10   5   4        0.25       -0.55      1.86 o 
  11   5   4       13.16       15.50      2.71 o 
  12   5   4        3.14        2.06      1.97 o 
  13   5   4      105.79       96.49      6.20 o 
  14   5   4       34.25       42.25      5.97 o 
  15   5   4       25.74       22.64      3.87 o 
  16   5   4       14.62        6.72      2.78 o 
  17   5   4        0.01        1.45      1.63 o 
  18   5   4       23.38       26.92      3.09 o 
  19   5   4        2.37        4.66      2.32 o 
 -18   6   4        8.19        8.64      2.63 o 
 -17   6   4        0.07        3.42      1.96 o 
 -16   6   4        0.77        2.14      2.06 o 
 -15   6   4       21.12       23.37      3.32 o 
 -14   6   4       59.91       81.30      7.76 o 
 -13   6   4       73.21       77.47      9.42 o 
 -12   6   4      278.45      286.76     10.25 o 
 -11   6   4       15.99       16.61      3.68 o 
 -10   6   4       26.78       33.65      4.26 o 
  -9   6   4       57.18       61.06      9.07 o 
  -8   6   4       19.65       16.97      4.18 o 
  -7   6   4        4.74        2.28      2.53 o 
  -6   6   4       13.82       13.09      7.63 o 
  -5   6   4      104.68       99.81      5.88 o 
  -4   6   4       47.29       52.97      4.74 o 
  -3   6   4      121.44      123.72      5.05 o 
  -2   6   4        1.20        1.67      1.57 o 
  -1   6   4       78.05       73.58      5.21 o 
   0   6   4       38.17       35.30      2.88 o 
   1   6   4       43.39       42.57      3.06 o 
   2   6   4        9.95        8.43      1.88 o 
   3   6   4        0.92        1.58      1.41 o 
   4   6   4       60.15       54.17      3.43 o 
   5   6   4        4.08        2.21      1.74 o 
   6   6   4       15.36       13.48      2.38 o 
   7   6   4      138.72      137.60      5.68 o 
   8   6   4       33.19       42.80      4.26 o 
   9   6   4        5.85        3.48      2.14 o 
  10   6   4       19.17       21.59      3.75 o 
  11   6   4      132.06      144.11      6.98 o 
  12   6   4        7.45        3.17      2.32 o 
  13   6   4       14.46       13.60      3.45 o 
  14   6   4        0.04        1.79      4.77 o 
  15   6   4       11.07       12.27      3.26 o 
 -11   7   4        2.92        3.35      2.68 o 
 -10   7   4        2.84       -0.03      2.66 o 
  -9   7   4        9.66       11.28      4.12 o 
  -8   7   4      116.52      133.50      8.34 o 
  -7   7   4       39.63       46.40      5.55 o 
  -6   7   4       14.83       23.29      4.24 o 
  -5   7   4      399.73      410.36     13.57 o 
  -4   7   4      169.31      194.35      9.29 o 
  -3   7   4      578.88      617.16     13.82 o 
  -2   7   4      525.89      537.89     12.80 o 
  -1   7   4       16.91       20.80      3.38 o 
   0   7   4       30.04       35.33      3.63 o 
   1   7   4       37.56       38.99      4.94 o 
   2   7   4       12.88       12.17      2.61 o 
   3   7   4        9.23       10.37      2.40 o 
   4   7   4        2.24        0.87      2.02 o 
   5   7   4        2.73        0.02      1.94 o 
   6   7   4       25.21       27.38      3.56 o 
   7   7   4      124.86      150.38      7.32 o 
   8   7   4       44.90       54.28      5.07 o 
 -30   1   5       24.34       22.19      5.52 o 
 -29   1   5       99.40      106.44      8.63 o 
 -28   1   5       20.20       36.73      8.35 o 
 -27   1   5       44.30       43.21      3.48 o 
 -26   1   5      514.05      538.57     11.27 o 
 -25   1   5      354.78      366.34      8.91 o 
 -24   1   5      109.12      110.25      5.05 o 
 -23   1   5      625.25      636.56     12.10 o 
 -22   1   5       63.93       73.39      3.92 o 
 -21   1   5      191.41      175.23      5.66 o 
 -20   1   5      284.82      272.42      8.63 o 
 -19   1   5      613.15      573.42      8.59 o 
 -18   1   5      668.96      642.80      8.35 o 
 -17   1   5      264.57      266.08      4.86 o 
 -16   1   5       82.93       85.16      2.70 o 
 -15   1   5        3.12        3.14      1.18 o 
 -14   1   5       32.71       43.61      1.68 o 
 -13   1   5      211.64      228.94      4.63 o 
 -12   1   5        3.49        2.69      0.69 o 
 -11   1   5      267.50      275.88      4.16 o 
 -10   1   5      119.45      103.71      2.09 o 
  -9   1   5      294.04      292.34      3.64 o 
  -8   1   5      742.02      783.40      6.99 o 
  -7   1   5     2402.21     2572.11     18.11 o 
  -6   1   5        2.65        4.63      0.58 o 
  -5   1   5       14.46       19.45      2.35 o 
  -4   1   5      926.14      925.27      7.50 o 
  -3   1   5      298.46      300.45      3.85 o 
  -2   1   5       89.38       78.46      1.69 o 
  -1   1   5     3683.67     3910.10     28.73 o 
   0   1   5       40.32       34.42      1.80 o 
   1   1   5       68.35       86.73      1.93 o 
   2   1   5       61.01       60.74      1.40 o 
   3   1   5        4.75        1.71      0.47 o 
   4   1   5       22.28       32.93      0.97 o 
   5   1   5     1052.18     1119.17      8.06 o 
   6   1   5       97.51       95.25      1.69 o 
   7   1   5       18.58       18.46      0.91 o 
   8   1   5      175.06      177.10      2.59 o 
   9   1   5       98.68      102.69      2.24 o 
  10   1   5       82.09       83.87      2.11 o 
  11   1   5       64.55       62.29      1.90 o 
  12   1   5       13.96       18.41      2.13 o 
  13   1   5        0.01        0.72      0.71 o 
  14   1   5     1021.23      917.28      9.73 o 
  15   1   5       70.67       76.74      2.82 o 
  16   1   5        9.06       17.04      1.67 o 
  17   1   5      160.35      120.87      3.99 o 
  18   1   5        0.64       -0.88      1.07 o 
  19   1   5        0.19       -0.74      1.40 o 
  20   1   5       36.19       47.86      3.38 o 
  21   1   5       27.37       23.40      2.80 o 
  22   1   5        6.06        8.19      2.78 o 
  23   1   5      143.83      159.09      6.74 o 
  24   1   5       32.75       44.70      4.00 o 
  25   1   5       45.23       48.83      9.00 o 
 -29   2   5      265.56      304.14      9.09 o 
 -28   2   5        3.15        2.27      2.02 o 
 -27   2   5        4.50        3.12      2.08 o 
 -26   2   5        0.46       -0.97      1.61 o 
 -25   2   5       58.85       62.98      5.13 o 
 -24   2   5        0.53        1.88      1.74 o 
 -23   2   5      184.75      177.73      6.33 o 
 -22   2   5      114.68      102.38      4.88 o 
 -21   2   5       94.14      104.13      7.05 o 
 -20   2   5      294.33      257.85      6.31 o 
 -19   2   5       53.05       70.45      3.39 o 
 -18   2   5      451.25      414.13      7.97 o 
 -17   2   5      362.14      296.48      6.02 o 
 -16   2   5        3.15        1.55      1.03 o 
 -15   2   5       17.70       17.40      1.55 o 
 -14   2   5        7.61        5.60      1.05 o 
 -13   2   5      230.84      231.50      5.67 o 
 -12   2   5       18.66       18.17      1.47 o 
 -11   2   5       49.69       62.31      1.72 o 
 -10   2   5      210.15      219.84      4.05 o 
  -9   2   5        2.93        4.15      0.70 o 
  -8   2   5      369.40      391.74      4.70 o 
  -7   2   5     7515.00     7920.73     53.20 o 
  -6   2   5       12.05       12.53      1.36 o 
  -5   2   5     2507.58     2644.29     21.76 o 
  -4   2   5     2727.79     2967.98     23.97 o 
  -3   2   5       13.15       11.26      1.13 o 
  -2   2   5       41.71       51.70      1.86 o 
  -1   2   5      841.04      882.73      9.52 o 
   0   2   5        1.75        5.25      1.31 o 
   1   2   5       12.65        8.60      1.57 o 
   2   2   5      133.87      151.49      3.87 o 
   3   2   5        6.58        9.76      0.89 o 
   4   2   5        5.61        2.79      0.69 o 
   5   2   5      130.03      125.93      2.77 o 
   6   2   5      419.84      440.30      5.78 o 
   7   2   5      431.62      445.77      6.43 o 
   8   2   5      811.13      808.43      8.58 o 
   9   2   5        0.01        1.22      0.63 o 
  10   2   5        3.12        2.86      0.97 o 
  11   2   5      515.05      513.07      7.37 o 
  12   2   5       10.12        9.60      1.34 o 
  13   2   5       44.75       45.54      3.05 o 
  14   2   5      106.17      104.90      3.80 o 
  15   2   5       89.82       92.94      3.96 o 
  16   2   5        5.30        5.23      1.44 o 
  17   2   5      233.17      227.55      6.46 o 
  18   2   5      154.08      147.53      5.84 o 
  19   2   5       29.41       24.24      2.53 o 
  20   2   5       11.01        6.97      1.79 o 
  21   2   5        0.33        0.87      1.67 o 
  22   2   5       27.66       23.30      3.78 o 
  23   2   5        2.88        3.98      2.09 o 
  24   2   5       31.88       32.66      4.02 o 
  25   2   5      113.71      132.92      7.00 o 
 -27   3   5       46.01       44.30      4.16 o 
 -26   3   5        9.15        8.41      2.46 o 
 -25   3   5       10.23        4.08      2.57 o 
 -24   3   5       19.80       22.66      3.16 o 
 -23   3   5       16.56       20.61      2.30 o 
 -22   3   5      170.67      153.02      5.39 o 
 -21   3   5       29.99       27.36      2.75 o 
 -20   3   5      128.74      106.37      4.44 o 
 -19   3   5      330.36      310.45      7.29 o 
 -18   3   5      101.96       96.43      4.07 o 
 -17   3   5       36.38       43.31      3.17 o 
 -16   3   5      141.28      133.80      4.51 o 
 -15   3   5        1.70       -0.97      1.47 o 
 -14   3   5       11.67       14.69      1.86 o 
 -13   3   5      248.34      266.84      5.56 o 
 -12   3   5      375.24      378.06      6.62 o 
 -11   3   5        2.38        4.30      0.93 o 
 -10   3   5       21.24       14.73      1.15 o 
  -9   3   5       75.29       83.01      2.18 o 
  -8   3   5      931.32      876.24      9.14 o 
  -7   3   5      420.07      390.07      6.30 o 
  -6   3   5      108.07      107.81      2.93 o 
  -5   3   5      682.75      713.93      8.46 o 
  -4   3   5      110.15      116.23      2.98 o 
  -3   3   5       30.16       32.27      1.78 o 
  -2   3   5      203.81      208.90      3.95 o 
  -1   3   5      188.00      189.01      3.68 o 
   0   3   5      250.67      253.55      4.29 o 
   1   3   5      960.93     1023.31     10.60 o 
   2   3   5      333.21      366.64      5.99 o 
   3   3   5       91.97       93.21      2.97 o 
   4   3   5        8.18        6.98      1.18 o 
   5   3   5      127.44      145.43      3.68 o 
   6   3   5      142.54      161.00      3.21 o 
   7   3   5      360.49      363.47      5.41 o 
   8   3   5      513.40      453.25      7.19 o 
   9   3   5      431.69      431.60      6.87 o 
  10   3   5     1848.25     1804.81     18.40 o 
  11   3   5     3650.91     3461.59     35.12 o 
  12   3   5       49.17       52.69      3.96 o 
  13   3   5       11.53        6.72      1.59 o 
  14   3   5      239.72      225.16      5.91 o 
  15   3   5       28.60       28.56      2.55 o 
  16   3   5      154.70      152.81      5.05 o 
  17   3   5       40.41       37.09      2.97 o 
  18   3   5        0.06        0.71      2.36 o 
  19   3   5       12.45       11.52      2.23 o 
  20   3   5      112.42      125.88      5.80 o 
  21   3   5       30.19       33.00      4.36 o 
  22   3   5        0.46        0.26      2.47 o 
  23   3   5      135.59      128.71      6.28 o 
 -25   4   5      603.27      668.47     14.66 o 
 -24   4   5       37.79       41.37      3.31 o 
 -23   4   5        0.68        1.87      1.53 o 
 -22   4   5        1.26        0.81      1.48 o 
 -21   4   5       35.62       35.57      5.64 o 
 -20   4   5       12.26       11.58      2.19 o 
 -19   4   5       33.85       40.35      3.23 o 
 -18   4   5       98.25      109.38      8.95 o 
 -17   4   5      192.05      192.71      5.76 o 
 -16   4   5       79.58       89.12      4.10 o 
 -15   4   5       11.05        8.78      1.69 o 
 -14   4   5      100.34      112.29      6.05 o 
 -13   4   5      414.17      387.01     17.65 o 
 -12   4   5      426.32      406.05     10.62 o 
 -11   4   5      451.97      426.55     10.75 o 
 -10   4   5      488.43      488.89     11.47 o 
  -9   4   5       18.42       18.89      3.02 o 
  -8   4   5       27.84       20.88      2.03 o 
  -7   4   5      851.37      831.55     12.67 o 
  -6   4   5        1.71        2.22      1.04 o 
  -5   4   5       59.08       59.26      2.59 o 
  -4   4   5      197.75      182.05      5.37 o 
  -3   4   5        2.45        1.82      1.01 o 
  -2   4   5        5.24        4.24      1.26 o 
  -1   4   5      798.51      822.11     11.40 o 
   0   4   5        0.00        0.46      0.95 o 
   1   4   5       70.94       69.76      3.01 o 
   2   4   5        6.09       11.06      1.53 o 
   3   4   5      190.10      180.23      5.13 o 
   4   4   5      253.69      265.82      8.61 o 
   5   4   5     1006.18      983.40     13.52 o 
   6   4   5       55.54       58.04      4.43 o 
   7   4   5       15.18       16.60      2.15 o 
   8   4   5       70.93       69.23      3.61 o 
   9   4   5       75.49       72.44      4.44 o 
  10   4   5      111.71      114.50      8.63 o 
  11   4   5      245.85      247.49      8.68 o 
  12   4   5      260.43      262.62      6.52 o 
  13   4   5       62.36       55.19      3.33 o 
  14   4   5        2.64        3.25      1.43 o 
  15   4   5       39.09       30.35      2.91 o 
  16   4   5       14.68       15.24      2.34 o 
  17   4   5      178.15      169.93      5.82 o 
  18   4   5       73.71       75.25      6.40 o 
  19   4   5       12.52        8.68      2.25 o 
  20   4   5       88.69       99.76      4.97 o 
  21   4   5        0.06       -1.40      2.28 o 
 -22   5   5       35.17       44.14      3.55 o 
 -21   5   5       66.25       69.48      4.08 o 
 -20   5   5       37.70       39.54      3.79 o 
 -19   5   5        0.02        2.32      1.75 o 
 -18   5   5        0.34        5.31      2.53 o 
 -17   5   5        0.00        2.54      2.20 o 
 -16   5   5        6.79        8.31      2.67 o 
 -15   5   5        8.77       12.63      3.71 o 
 -14   5   5      109.87      131.17      6.79 o 
 -13   5   5      627.19      653.86     15.16 o 
 -12   5   5        4.02        7.72      2.48 o 
 -11   5   5        0.75        0.77      1.70 o 
 -10   5   5      774.85      778.18     17.83 o 
  -9   5   5      124.19      129.86      9.47 o 
  -8   5   5       12.39       14.19      2.74 o 
  -7   5   5      138.63      144.04      5.15 o 
  -6   5   5        0.09        1.44      1.64 o 
  -5   5   5       32.84       32.93      5.39 o 
  -4   5   5       25.09       26.72      2.55 o 
  -3   5   5       25.21       25.49      2.47 o 
  -2   5   5      217.01      223.18      5.51 o 
  -1   5   5        0.00        1.03      1.33 o 
   0   5   5       35.15       34.94      3.69 o 
   1   5   5      456.97      421.20      8.61 o 
   2   5   5        6.44        4.47      1.53 o 
   3   5   5       48.13       38.46      3.04 o 
   4   5   5       75.55       54.50      3.85 o 
   5   5   5      385.98      370.99      8.26 o 
   6   5   5       21.09       25.21      2.72 o 
   7   5   5        0.04        1.99      2.46 o 
   8   5   5        0.20       -0.18      1.64 o 
   9   5   5        0.21        1.46      2.85 o 
  10   5   5        3.00        5.07      3.16 o 
  11   5   5        0.09        0.76      2.13 o 
  12   5   5       64.56       63.14      5.53 o 
  13   5   5       36.52       34.30      4.56 o 
  14   5   5        6.80       10.16      3.08 o 
  15   5   5        7.62        3.75      2.59 o 
  16   5   5        5.90        5.17      2.70 o 
  17   5   5       17.13       22.61      5.08 o 
  18   5   5       81.74       88.67      4.84 o 
 -18   6   5        0.59        2.69      2.07 o 
 -17   6   5        2.70        2.68      2.40 o 
 -16   6   5      192.80      237.94     12.69 o 
 -15   6   5       75.67       92.92      6.68 o 
 -14   6   5        2.31        7.64      3.68 o 
 -13   6   5       78.56       96.05     15.76 o 
 -12   6   5        4.73        9.44      3.59 o 
 -11   6   5       28.98       27.19      5.26 o 
 -10   6   5       64.56       72.03     12.73 o 
  -9   6   5        4.91        8.04      3.22 o 
  -8   6   5       12.22        7.53      3.29 o 
  -7   6   5        3.90        1.60      2.53 o 
  -6   6   5        5.46        6.44      3.47 o 
  -5   6   5        2.26        2.17      2.07 o 
  -4   6   5       24.96       21.30      3.07 o 
  -3   6   5       59.87       46.25      4.07 o 
  -2   6   5       30.28       15.56      2.96 o 
  -1   6   5        7.93        6.73      2.02 o 
   0   6   5        0.17        0.52      1.71 o 
   1   6   5       10.32        6.57      2.05 o 
   2   6   5       63.29       59.12      4.72 o 
   3   6   5       40.58       39.54      3.49 o 
   4   6   5       82.07       92.94      4.84 o 
   5   6   5       63.67       52.84      4.51 o 
   6   6   5        4.51        6.70      3.63 o 
   7   6   5       59.28       51.46      4.60 o 
   8   6   5      144.49      143.34      7.65 o 
   9   6   5        2.06        1.00      2.32 o 
  10   6   5        4.55        5.27      2.84 o 
  11   6   5        1.17        2.05      2.50 o 
  12   6   5        0.69        7.75      3.37 o 
  13   6   5        0.15       -4.06      2.03 o 
  14   6   5      238.09      264.02     10.85 o 
 -10   7   5       14.42       14.90      4.53 o 
  -9   7   5        1.06        5.43      3.70 o 
  -8   7   5        9.96        6.77      3.18 o 
  -7   7   5      123.47      114.57     18.17 o 
  -6   7   5       46.50       56.79      6.04 o 
  -5   7   5      110.98      100.85      7.47 o 
  -4   7   5       55.83       44.57      7.42 o 
  -3   7   5        3.04        6.22      2.38 o 
  -2   7   5       20.28       32.60      4.06 o 
  -1   7   5       11.50       11.62      2.94 o 
   0   7   5       17.68       15.08      2.97 o 
   1   7   5        4.15        2.50      2.32 o 
   2   7   5       14.07       24.39      4.48 o 
   3   7   5        4.45        5.86      2.69 o 
   4   7   5       42.48       50.81      4.89 o 
   5   7   5       34.34       34.91      4.34 o 
   6   7   5       27.85       27.74      3.86 o 
 -30   0   6       44.20       30.05      7.91 o 
 -29   0   6       59.46       60.91      9.73 o 
 -28   0   6        0.03        1.27      4.13 o 
 -27   0   6      109.32      102.60     11.30 o 
 -26   0   6       19.96       25.11      6.73 o 
 -25   0   6       29.24       33.81      7.11 o 
 -24   0   6       36.62       29.20      6.56 o 
 -23   0   6        3.24       -0.06      3.58 o 
 -22   0   6        3.04        4.11      1.55 o 
 -21   0   6       66.22       54.27      3.11 o 
 -20   0   6      695.27      632.11     10.81 o 
 -19   0   6     1245.34     1240.30     23.73 o 
 -18   0   6      135.22      144.48      4.48 o 
 -17   0   6       59.99       58.04      6.71 o 
 -16   0   6      877.05      925.04     15.31 o 
 -15   0   6     2054.80     2186.28     22.54 o 
 -14   0   6        1.84        1.56      0.84 o 
 -13   0   6      618.76      668.51      9.00 o 
 -12   0   6     1449.83     1526.84     18.30 o 
 -11   0   6      391.37      371.60      6.51 o 
 -10   0   6      402.68      410.72      6.87 o 
  -9   0   6       17.54       16.41      2.24 o 
  -8   0   6      244.61      251.90      4.91 o 
  -7   0   6       29.06       30.04      2.06 o 
  -6   0   6      650.05      646.90      8.97 o 
  -5   0   6        2.31        0.87      0.55 o 
  -4   0   6      771.21      795.91      7.98 o 
  -3   0   6      833.67      879.49      8.58 o 
  -2   0   6     1776.54     1824.19     15.59 o 
  -1   0   6       52.77       53.88      1.68 o 
   0   0   6     1248.34     1261.47     13.13 o 
   1   0   6     1607.33     1737.00     14.99 o 
   2   0   6      318.55      358.28      4.23 o 
   3   0   6     1781.51     1927.26     17.09 o 
   4   0   6      609.99      622.33      7.11 o 
   5   0   6       92.22       93.97      2.61 o 
   6   0   6      162.25      168.68      3.61 o 
   7   0   6       76.07       73.45      2.45 o 
   8   0   6      209.79      212.43      4.27 o 
   9   0   6      999.73      981.68     11.59 o 
  10   0   6       16.76       22.26      1.65 o 
  11   0   6        3.66        2.06      0.92 o 
  12   0   6       30.51       27.22      1.85 o 
  13   0   6       67.63       66.53      2.71 o 
  14   0   6      515.84      415.06      7.30 o 
  15   0   6      211.67      143.47      3.92 o 
  16   0   6      236.24      208.76      5.36 o 
  17   0   6      923.46      829.39     12.92 o 
  18   0   6      127.43      142.20      5.22 o 
 -29   1   6        1.87        2.54      6.40 o 
 -28   1   6       96.43       97.11      8.15 o 
 -27   1   6      134.45      129.79      7.69 o 
 -26   1   6       26.49       24.71      4.45 o 
 -25   1   6       50.17       48.69      3.58 o 
 -24   1   6       78.02       75.12      4.16 o 
 -23   1   6       73.36       69.76      4.03 o 
 -22   1   6        6.52        2.74      1.62 o 
 -21   1   6        1.50        0.36      1.61 o 
 -20   1   6       16.80       17.06      2.28 o 
 -19   1   6      259.97      245.48      5.35 o 
 -18   1   6       32.74       35.22      2.08 o 
 -17   1   6      415.53      426.89      7.26 o 
 -16   1   6      662.55      657.70      8.36 o 
 -15   1   6       76.55       72.55      2.22 o 
 -14   1   6       22.02       24.39      1.67 o 
 -13   1   6      392.52      422.50      8.52 o 
 -12   1   6        2.01        1.77      0.71 o 
 -11   1   6      705.52      749.35      7.30 o 
 -10   1   6      540.74      547.37      5.93 o 
  -9   1   6      859.29      868.79      8.30 o 
  -8   1   6      233.16      222.38      3.12 o 
  -7   1   6        2.18        3.17      0.58 o 
  -6   1   6      650.56      659.65      6.13 o 
  -5   1   6     1048.96     1118.28      9.09 o 
  -4   1   6      895.41      977.67      8.13 o 
  -3   1   6     1047.97     1102.45      8.91 o 
  -2   1   6      611.56      666.65      6.04 o 
  -1   1   6     3253.92     3551.87     26.66 o 
   0   1   6      562.56      571.04      4.95 o 
   1   1   6      142.57      150.43      2.22 o 
   2   1   6      178.16      174.77      2.48 o 
   3   1   6     2510.51     2591.90     19.58 o 
   4   1   6        8.10       10.43      1.44 o 
   5   1   6      550.36      598.52      8.97 o 
   6   1   6      139.66      114.33      2.20 o 
   7   1   6      574.33      565.23      4.93 o 
   8   1   6      234.81      236.03      2.75 o 
   9   1   6      256.42      292.74      3.70 o 
  10   1   6       77.37       84.03      1.99 o 
  11   1   6        4.29        7.31      0.88 o 
  12   1   6      343.84      281.00      4.66 o 
  13   1   6      135.97      150.22      4.10 o 
  14   1   6       51.89       68.69      2.65 o 
  15   1   6      877.82      801.07     11.55 o 
  16   1   6      117.48      106.47      3.82 o 
  17   1   6      261.06      249.84      5.89 o 
  18   1   6      118.08      132.86      4.39 o 
  19   1   6       37.96       34.27      3.07 o 
  20   1   6       83.91       92.25      4.47 o 
  21   1   6       25.00       25.85      2.86 o 
  22   1   6        3.68        4.24      2.17 o 
  23   1   6        1.72        3.10      2.09 o 
 -29   2   6      146.32      158.11      6.52 o 
 -28   2   6       31.39       32.16      3.56 o 
 -27   2   6      137.37      134.64      5.96 o 
 -26   2   6       12.04       11.42      2.60 o 
 -25   2   6      111.91      104.78      5.24 o 
 -24   2   6      103.09      103.90      5.14 o 
 -23   2   6       39.77       37.08      3.41 o 
 -22   2   6        1.79        3.81      3.38 o 
 -21   2   6      246.93      197.64      5.68 o 
 -20   2   6        2.61        3.12      1.40 o 
 -19   2   6       27.15       21.86      2.29 o 
 -18   2   6       26.04       15.65      2.28 o 
 -17   2   6       10.21        6.35      2.20 o 
 -16   2   6       97.12       88.32      3.35 o 
 -15   2   6        1.58        3.91      1.21 o 
 -14   2   6       23.36       23.30      1.60 o 
 -13   2   6        7.78       10.83      1.49 o 
 -12   2   6      193.94      194.62      3.81 o 
 -11   2   6      254.51      272.42      3.86 o 
 -10   2   6      874.06      926.50      7.98 o 
  -9   2   6     3158.01     3306.25     22.24 o 
  -8   2   6       31.46       32.86      1.23 o 
  -7   2   6     1700.23     1748.00     14.14 o 
  -6   2   6      388.55      418.75      4.98 o 
  -5   2   6      156.90      172.21      3.11 o 
  -4   2   6      312.96      303.20      4.87 o 
  -3   2   6       75.70       93.11      2.95 o 
  -2   2   6      109.49      117.59      4.50 o 
  -1   2   6       80.31       80.57      5.76 o 
   0   2   6        0.00       -0.03      0.76 o 
   1   2   6       81.94       85.20      2.34 o 
   2   2   6       26.20       25.38      1.37 o 
   3   2   6        0.11        0.74      0.67 o 
   4   2   6       78.55       77.14      2.30 o 
   5   2   6       24.45       21.67      1.61 o 
   6   2   6       44.22       29.29      2.08 o 
   7   2   6      121.17      114.94      2.68 o 
   8   2   6     1223.76     1142.72     10.70 o 
   9   2   6     3225.84     3003.26     24.47 o 
  10   2   6       43.50       51.51      2.38 o 
  11   2   6       25.97       23.82      1.84 o 
  12   2   6       21.66       20.44      2.06 o 
  13   2   6        0.17        2.21      1.16 o 
  14   2   6       15.25       14.62      1.91 o 
  15   2   6        0.02       -0.24      1.13 o 
  16   2   6       19.12       17.48      2.17 o 
  17   2   6        4.15        4.75      1.55 o 
  18   2   6       41.08       37.79      2.93 o 
  19   2   6        7.58        7.06      1.85 o 
  20   2   6      161.74      156.34      6.09 o 
  21   2   6       82.68       95.60      7.62 o 
  22   2   6        0.02        1.07      1.85 o 
  23   2   6       23.97       31.73      4.81 o 
  24   2   6       56.99       70.98      4.80 o 
 -27   3   6      120.07      132.20      6.33 o 
 -26   3   6        0.05       -1.52      3.41 o 
 -25   3   6       62.70       82.31      5.08 o 
 -24   3   6        0.22       -0.52      1.68 o 
 -23   3   6        7.53        6.93      1.95 o 
 -22   3   6        0.31        0.48      1.80 o 
 -21   3   6       74.76       75.34      4.03 o 
 -20   3   6        0.72        0.81      1.35 o 
 -19   3   6      186.19      200.00      6.42 o 
 -18   3   6       74.90       69.47      4.10 o 
 -17   3   6        0.03        2.62      1.39 o 
 -16   3   6       11.41        8.02      1.67 o 
 -15   3   6      137.17      122.91      4.25 o 
 -14   3   6      485.67      421.65      8.08 o 
 -13   3   6      889.84      882.19     12.48 o 
 -12   3   6       18.16       19.18      1.86 o 
 -11   3   6      218.10      212.85      3.75 o 
 -10   3   6     1373.51     1308.88     13.03 o 
  -9   3   6      654.69      587.90      6.71 o 
  -8   3   6      137.60      145.65      2.99 o 
  -7   3   6      198.63      176.42      3.23 o 
  -6   3   6      497.48      524.47      7.09 o 
  -5   3   6       20.03       20.29      2.24 o 
  -4   3   6       50.00       48.75      2.15 o 
  -3   3   6      310.44      346.69      5.48 o 
  -2   3   6      113.51      136.15      3.56 o 
  -1   3   6        9.32       12.18      1.57 o 
   0   3   6       54.84       59.31      2.80 o 
   1   3   6       23.07       28.96      1.99 o 
   2   3   6       61.78       73.09      2.81 o 
   3   3   6       69.31       83.79      2.98 o 
   4   3   6      229.17      231.06      7.16 o 
   5   3   6      757.74      737.03      8.76 o 
   6   3   6      202.32      179.44      3.89 o 
   7   3   6       55.66       56.24      3.65 o 
   8   3   6      160.24      148.10      3.70 o 
   9   3   6      446.30      430.35      6.63 o 
  10   3   6      178.57      183.31      4.52 o 
  11   3   6        3.33        0.97      1.63 o 
  12   3   6     1540.90     1464.80     18.43 o 
  13   3   6        1.85        1.19      1.25 o 
  14   3   6       29.88       26.38      2.51 o 
  15   3   6       30.36       28.90      2.71 o 
  16   3   6        0.18       -0.20      1.33 o 
  17   3   6        2.31        3.15      1.64 o 
  18   3   6       60.04       55.40      3.63 o 
  19   3   6        8.14        6.63      2.03 o 
  20   3   6       60.02       67.07      4.11 o 
  21   3   6        9.32        7.75      2.20 o 
  22   3   6        9.66        3.93      2.32 o 
 -25   4   6      112.83      117.45      8.43 o 
 -24   4   6      119.51      119.75      5.02 o 
 -23   4   6        5.16        5.18      2.07 o 
 -22   4   6        0.15        0.19      2.18 o 
 -21   4   6       66.95       72.89      4.35 o 
 -20   4   6        0.75        0.25      1.64 o 
 -19   4   6       30.20       30.50      2.97 o 
 -18   4   6       31.63       28.84      4.72 o 
 -17   4   6       20.75       29.11      5.21 o 
 -16   4   6       84.59       97.06      4.19 o 
 -15   4   6       19.26       16.45      2.17 o 
 -14   4   6       32.93       38.47      2.86 o 
 -13   4   6      176.47      189.79      8.79 o 
 -12   4   6      229.54      219.48      8.95 o 
 -11   4   6       14.19       14.26      3.87 o 
 -10   4   6       83.32       82.63      5.19 o 
  -9   4   6       31.49       25.19      2.44 o 
  -8   4   6       19.76       16.57      1.66 o 
  -7   4   6      129.34      116.38      5.97 o 
  -6   4   6        0.00        1.39      1.07 o 
  -5   4   6       93.11       92.17      3.68 o 
  -4   4   6       98.22      118.91      4.03 o 
  -3   4   6      340.48      350.43      7.02 o 
  -2   4   6       23.54       26.94      2.31 o 
  -1   4   6      190.06      191.50      5.17 o 
   0   4   6      294.13      277.34      5.83 o 
   1   4   6       29.44       27.73      2.25 o 
   2   4   6      171.29      129.83      4.05 o 
   3   4   6      226.24      179.98      5.24 o 
   4   4   6       67.99       68.10      3.55 o 
   5   4   6        0.08        0.47      1.19 o 
   6   4   6       27.55       27.66      2.60 o 
   7   4   6       40.38       40.26      3.05 o 
   8   4   6        0.38        1.78      1.32 o 
   9   4   6       95.21       91.52      5.17 o 
  10   4   6        2.44        0.69      2.26 o 
  11   4   6        4.22        3.43      1.45 o 
  12   4   6       31.24       30.05      2.72 o 
  13   4   6        0.17        1.39      1.33 o 
  14   4   6       16.16       12.68      2.18 o 
  15   4   6       53.38       58.07      7.35 o 
  16   4   6        0.00       -1.96      1.47 o 
  17   4   6       45.02       41.86      3.44 o 
  18   4   6       43.20       44.09      3.68 o 
  19   4   6       27.91       30.62      3.51 o 
  20   4   6       55.14       66.00      4.41 o 
 -22   5   6      112.73      137.24      5.97 o 
 -21   5   6       31.07       28.07      4.19 o 
 -20   5   6        5.91        8.49      2.34 o 
 -19   5   6       20.01       17.09      2.70 o 
 -18   5   6       14.22       16.74      3.51 o 
 -17   5   6       54.80       61.83      6.33 o 
 -16   5   6      155.45      172.66     10.89 o 
 -15   5   6      113.83      141.73     11.53 o 
 -14   5   6       40.23       38.81      4.79 o 
 -13   5   6        1.71        3.53      1.99 o 
 -12   5   6       53.89       51.43      5.35 o 
 -11   5   6       16.12       13.20      2.68 o 
 -10   5   6        0.11        2.62      2.54 o 
  -9   5   6        7.20        9.18      3.19 o 
  -8   5   6        6.61        7.91      2.97 o 
  -7   5   6        0.08        0.67      1.65 o 
  -6   5   6      324.26      344.13     10.66 o 
  -5   5   6      634.23      614.46     11.32 o 
  -4   5   6      612.63      592.77     12.85 o 
  -3   5   6       52.68       48.72      3.21 o 
  -2   5   6       31.96       26.24      2.80 o 
  -1   5   6       89.15       97.90      4.36 o 
   0   5   6      229.05      176.29      5.55 o 
   1   5   6      199.12      192.49      5.88 o 
   2   5   6      246.41      257.38      6.86 o 
   3   5   6      826.20      783.30     12.73 o 
   4   5   6      148.01      148.85      5.32 o 
   5   5   6        5.67        3.88      1.70 o 
   6   5   6       98.43       81.08      4.36 o 
   7   5   6       12.91        8.72      2.40 o 
   8   5   6       34.84       41.18      4.04 o 
   9   5   6        0.07        0.83      1.82 o 
  10   5   6        4.88        2.90      2.33 o 
  11   5   6        0.02        1.46      2.12 o 
  12   5   6        0.60        0.65      2.15 o 
  13   5   6        7.29        7.38      2.93 o 
  14   5   6        0.30        1.19      2.50 o 
  15   5   6      131.84      144.41      5.72 o 
  16   5   6        0.10        0.79      1.73 o 
  17   5   6       35.50       41.83      3.75 o 
 -18   6   6       10.04       11.22      4.38 o 
 -17   6   6        7.93        7.90      4.86 o 
 -16   6   6       18.32       17.74      4.70 o 
 -15   6   6        0.93        1.88      4.69 o 
 -14   6   6       94.61       96.25      8.87 o 
 -13   6   6       98.91      101.58     13.47 o 
 -12   6   6      100.81      109.83      9.08 o 
 -11   6   6       39.32       50.92      6.75 o 
 -10   6   6       12.76        9.28      3.62 o 
  -9   6   6        0.35        2.79      2.88 o 
  -8   6   6      112.56      102.59      8.62 o 
  -7   6   6        6.49        8.33      3.25 o 
  -6   6   6      171.76      172.85     10.15 o 
  -5   6   6       14.67        8.62      2.78 o 
  -4   6   6       20.80       23.05      3.22 o 
  -3   6   6       66.75       79.57      5.77 o 
  -2   6   6       19.96       27.37      3.43 o 
  -1   6   6        1.84        1.57      1.70 o 
   0   6   6       92.74      104.28      5.02 o 
   1   6   6       19.37       18.54      2.67 o 
   2   6   6        2.98        4.79      1.97 o 
   3   6   6       11.29       15.57      2.96 o 
   4   6   6       28.64       28.84      3.22 o 
   5   6   6       61.94       60.76      4.83 o 
   6   6   6      145.21      143.00      7.57 o 
   7   6   6        0.00       -2.49      1.86 o 
   8   6   6      106.14       96.36      6.97 o 
   9   6   6        1.20        0.95      2.61 o 
  10   6   6        5.05        3.42      2.47 o 
  11   6   6        2.59        3.34      2.56 o 
  12   6   6      286.28      315.84     14.91 o 
  13   6   6        5.95        3.64      2.56 o 
  -9   7   6      137.80      153.16     10.98 o 
  -8   7   6        2.10       -3.01      3.34 o 
  -7   7   6       91.03       93.69      7.66 o 
  -6   7   6      543.24      630.54     17.81 o 
  -5   7   6        6.40        2.41      2.67 o 
  -4   7   6       28.49       33.96      5.19 o 
  -3   7   6      106.50      123.99      8.99 o 
  -2   7   6       52.74       55.44      5.00 o 
  -1   7   6       52.96       65.68      5.33 o 
   0   7   6       27.47       28.10      3.83 o 
   1   7   6       22.94       17.68      3.91 o 
   2   7   6        0.85       -1.43      2.61 o 
   3   7   6        2.46        3.47      2.58 o 
   4   7   6       31.79       31.39      4.07 o 
 -29   1   7        1.31        2.37      2.97 o 
 -28   1   7       33.24       52.07      7.90 o 
 -27   1   7      107.61      105.91      4.99 o 
 -26   1   7       48.44       46.80      3.59 o 
 -25   1   7        0.24       -0.04      1.81 o 
 -24   1   7      156.00      149.34      8.15 o 
 -23   1   7       11.70        9.29      2.11 o 
 -22   1   7        2.89        1.14      1.49 o 
 -21   1   7       14.86        8.03      1.85 o 
 -20   1   7        6.22        7.00      1.99 o 
 -19   1   7       77.91       69.36      3.39 o 
 -18   1   7      256.16      240.92      5.03 o 
 -17   1   7       97.39       91.20      3.15 o 
 -16   1   7      148.32      141.80      3.68 o 
 -15   1   7      308.45      312.58      5.14 o 
 -14   1   7      199.33      202.92      3.99 o 
 -13   1   7        0.04        0.39      0.66 o 
 -12   1   7        0.36        0.43      0.67 o 
 -11   1   7      146.86      145.05      2.82 o 
 -10   1   7      209.47      211.49      3.53 o 
  -9   1   7      778.19      787.70      7.96 o 
  -8   1   7       22.20       29.64      1.28 o 
  -7   1   7       29.22       25.55      1.20 o 
  -6   1   7      635.92      658.21      6.39 o 
  -5   1   7      689.50      792.21      7.24 o 
  -4   1   7        0.59        2.00      1.73 o 
  -3   1   7       77.06       84.09      1.76 o 
  -2   1   7      133.50      123.00      2.00 o 
  -1   1   7     1185.39     1241.16      8.73 o 
   0   1   7     1286.90     1374.77     10.19 o 
   1   1   7      188.72      196.34      2.38 o 
   2   1   7        0.01        0.51      0.40 o 
   3   1   7      444.30      446.46      4.48 o 
   4   1   7      682.06      709.53      6.25 o 
   5   1   7        8.90        4.67      0.94 o 
   6   1   7        3.61        3.40      0.65 o 
   7   1   7      217.92      204.00      2.92 o 
   8   1   7      241.34      237.45      3.26 o 
   9   1   7        9.08       13.00      1.17 o 
  10   1   7        3.31        3.21      0.75 o 
  11   1   7       12.09       12.72      1.54 o 
  12   1   7       88.69       72.55      2.30 o 
  13   1   7        3.36       11.21      1.39 o 
  14   1   7       83.07       77.65      2.74 o 
  15   1   7      215.82      199.40      4.58 o 
  16   1   7      349.10      334.65      5.88 o 
  17   1   7      315.59      313.94      9.46 o 
  18   1   7      177.64      178.00      5.00 o 
  19   1   7        0.04        0.28      2.11 o 
  20   1   7       29.16       26.97      2.34 o 
  21   1   7       49.00       52.83      4.88 o 
  22   1   7       83.75       95.89      6.36 o 
 -28   2   7        0.35        2.80      3.21 o 
 -27   2   7      275.84      290.21      8.72 o 
 -26   2   7      821.73      831.91     15.74 o 
 -25   2   7        2.70        6.47      2.16 o 
 -24   2   7      314.76      292.52      8.43 o 
 -23   2   7       80.83       65.17      4.60 o 
 -22   2   7       94.97       92.09      4.73 o 
 -21   2   7      119.80      104.53      4.28 o 
 -20   2   7       26.74       28.62      2.91 o 
 -19   2   7      118.50      105.47      5.10 o 
 -18   2   7       15.54       13.15      1.90 o 
 -17   2   7       83.66       75.60      4.33 o 
 -16   2   7       47.29       42.42      2.71 o 
 -15   2   7       43.42       45.27      2.60 o 
 -14   2   7        3.09        2.34      0.94 o 
 -13   2   7       92.79       94.22      2.44 o 
 -12   2   7       27.05       24.43      1.39 o 
 -11   2   7      724.85      799.49      8.65 o 
 -10   2   7      149.28      149.32      2.69 o 
  -9   2   7       55.72       41.06      1.48 o 
  -8   2   7      584.40      669.33      7.02 o 
  -7   2   7        1.21        2.00      0.61 o 
  -6   2   7        1.94        0.99      0.99 o 
  -5   2   7        9.54       11.38      0.89 o 
  -4   2   7      215.91      227.97      3.19 o 
  -3   2   7      195.43      207.36      3.30 o 
  -2   2   7        0.52        0.53      0.52 o 
  -1   2   7        0.30        0.25      0.63 o 
   0   2   7       50.07       52.95      2.05 o 
   1   2   7        8.89        9.68      1.15 o 
   2   2   7       40.73       46.75      2.43 o 
   3   2   7      256.79      264.66      5.26 o 
   4   2   7       59.66       53.97      2.32 o 
   5   2   7      592.57      583.14      7.36 o 
   6   2   7     1472.44     1380.46     14.36 o 
   7   2   7     1130.15     1042.35     10.92 o 
   8   2   7        7.44        8.65      1.13 o 
   9   2   7      315.16      306.82      5.10 o 
  10   2   7      219.70      209.73      4.70 o 
  11   2   7        0.28        0.37      0.90 o 
  12   2   7        7.80        7.13      1.28 o 
  13   2   7        7.52        4.55      1.36 o 
  14   2   7       35.05       31.10      2.54 o 
  15   2   7      294.43      278.31      6.62 o 
  16   2   7      391.94      405.04      8.28 o 
  17   2   7      131.23      127.07      8.07 o 
  18   2   7        0.51       -0.83      1.93 o 
  19   2   7       40.92       51.77      5.08 o 
  20   2   7        0.24        0.05      1.83 o 
  21   2   7       74.20      109.76      6.39 o 
  22   2   7      224.41      266.76     10.59 o 
  23   2   7       30.52       40.92      3.97 o 
 -27   3   7       49.13       40.24      4.09 o 
 -26   3   7      364.14      387.43     10.62 o 
 -25   3   7       24.07       25.54      3.39 o 
 -24   3   7        4.39        2.78      2.01 o 
 -23   3   7      116.45      123.85      5.19 o 
 -22   3   7       69.90       72.78      6.38 o 
 -21   3   7        0.01       -0.07      1.55 o 
 -20   3   7        7.35        7.01      1.88 o 
 -19   3   7        4.23        4.46      1.60 o 
 -18   3   7      279.16      269.60      7.05 o 
 -17   3   7      211.14      206.05      5.85 o 
 -16   3   7       75.18       78.47      3.74 o 
 -15   3   7       19.74       19.89      2.22 o 
 -14   3   7        7.42        6.39      1.52 o 
 -13   3   7      110.22      104.83      4.13 o 
 -12   3   7      544.72      508.30      7.74 o 
 -11   3   7     3420.62     3464.30     26.43 o 
 -10   3   7        0.07        1.98      0.95 o 
  -9   3   7     1798.57     1823.78     16.71 o 
  -8   3   7     2236.71     2366.95     19.03 o 
  -7   3   7       59.50       64.61      2.18 o 
  -6   3   7       54.54       46.04      2.65 o 
  -5   3   7      193.83      207.37      4.24 o 
  -4   3   7      181.30      196.06      5.78 o 
  -3   3   7      221.01      262.87      8.57 o 
  -2   3   7      147.00      147.63      4.21 o 
  -1   3   7        2.78        2.63      1.14 o 
   0   3   7        3.73        0.72      0.99 o 
   1   3   7        1.92        4.12      1.48 o 
   2   3   7      257.65      271.50      6.04 o 
   3   3   7      194.05      199.38      4.73 o 
   4   3   7      117.88      111.34      3.11 o 
   5   3   7       26.16       28.01      1.83 o 
   6   3   7      611.52      593.54      8.02 o 
   7   3   7     1864.65     1805.95     17.32 o 
   8   3   7        2.73        3.67      1.09 o 
   9   3   7       95.27       90.50      3.13 o 
  10   3   7      766.54      762.57     12.74 o 
  11   3   7      117.76      117.88      4.31 o 
  12   3   7        2.76        0.37      1.28 o 
  13   3   7       44.47       49.21      3.19 o 
  14   3   7        0.54       -2.36      1.18 o 
  15   3   7        9.44        8.19      1.85 o 
  16   3   7        4.86        5.06      1.72 o 
  17   3   7        0.01       -0.24      1.51 o 
  18   3   7      152.45      176.10      5.93 o 
  19   3   7       36.78       44.51      3.55 o 
  20   3   7        4.06        3.29      2.25 o 
  21   3   7        3.23        5.50      2.51 o 
 -25   4   7       28.39       20.89      3.43 o 
 -24   4   7       19.04       16.53      2.78 o 
 -23   4   7        0.13       -0.07      1.76 o 
 -22   4   7       13.40       12.74      2.47 o 
 -21   4   7      162.88      177.61      7.38 o 
 -20   4   7       90.87       77.49      4.34 o 
 -19   4   7        3.76        5.35      1.85 o 
 -18   4   7       37.87       38.00      3.39 o 
 -17   4   7       16.57       16.03      2.69 o 
 -16   4   7       25.55       26.22      2.68 o 
 -15   4   7      112.70      112.17      5.99 o 
 -14   4   7      454.12      448.00      8.90 o 
 -13   4   7       70.46       65.43      3.47 o 
 -12   4   7      106.79      107.83      9.33 o 
 -11   4   7       28.01       24.15      3.22 o 
 -10   4   7       29.17       28.74      2.59 o 
  -9   4   7        0.36       -0.39      1.19 o 
  -8   4   7      331.91      342.30      7.49 o 
  -7   4   7      697.68      694.06     10.54 o 
  -6   4   7      655.48      656.91     10.22 o 
  -5   4   7       89.34       93.75      3.80 o 
  -4   4   7       65.92       70.49      3.47 o 
  -3   4   7        5.35        7.46      1.64 o 
  -2   4   7       93.55      135.92      5.72 o 
  -1   4   7        1.28        0.10      1.16 o 
   0   4   7      227.17      187.40      4.87 o 
   1   4   7      358.15      267.06      5.92 o 
   2   4   7       22.28       24.55      2.52 o 
   3   4   7        6.60       -0.50      1.24 o 
   4   4   7       38.14       45.88      3.19 o 
   5   4   7      173.32      170.67      5.38 o 
   6   4   7       83.72       85.84      4.15 o 
   7   4   7       61.45       57.89      5.25 o 
   8   4   7       75.34       70.80      3.93 o 
   9   4   7        1.10       -0.98      1.23 o 
  10   4   7      654.75      613.73     10.82 o 
  11   4   7      147.53      146.42      5.11 o 
  12   4   7       64.89       64.63      4.04 o 
  13   4   7       81.90       83.13      6.18 o 
  14   4   7        3.88        3.84      1.94 o 
  15   4   7       65.70       67.82      4.07 o 
  16   4   7      298.57      324.39      8.31 o 
  17   4   7       30.19       26.09      3.02 o 
  18   4   7       38.01       37.55      3.92 o 
  19   4   7       20.44       22.02      3.00 o 
 -22   5   7        0.43       -0.50      1.92 o 
 -21   5   7       42.08       48.76      5.50 o 
 -20   5   7      103.33      121.77      5.58 o 
 -19   5   7        2.94        4.37      2.09 o 
 -18   5   7      294.90      332.07      8.58 o 
 -17   5   7       55.39       68.16      5.92 o 
 -16   5   7        6.22        8.96      2.88 o 
 -15   5   7       94.11       94.98      6.27 o 
 -14   5   7        9.53        7.53      3.34 o 
 -13   5   7        5.50        8.98      3.67 o 
 -12   5   7        4.28        3.22      2.65 o 
 -11   5   7        7.07        8.01      5.08 o 
 -10   5   7        6.38       12.52      3.67 o 
  -9   5   7        0.17        4.32      2.56 o 
  -8   5   7       90.26       99.11      5.51 o 
  -7   5   7        3.62        5.79      2.86 o 
  -6   5   7       26.55       17.58      2.93 o 
  -5   5   7       71.67       71.14      4.17 o 
  -4   5   7       76.03       74.03      4.26 o 
  -3   5   7        8.24        7.62      2.01 o 
  -2   5   7      278.27      249.88      7.93 o 
  -1   5   7       72.90       72.86      4.58 o 
   0   5   7      300.95      278.63      7.19 o 
   1   5   7        6.90        4.13      1.79 o 
   2   5   7       29.49       28.36      2.96 o 
   3   5   7       54.38       46.75      4.94 o 
   4   5   7       83.30       83.49      4.40 o 
   5   5   7       74.48       75.44      4.53 o 
   6   5   7      122.43      124.86      6.03 o 
   7   5   7      185.54      184.46      7.08 o 
   8   5   7      142.92      153.87      6.60 o 
   9   5   7       61.55       67.50      4.97 o 
  10   5   7       17.57       17.33      4.46 o 
  11   5   7       10.69       11.19      4.41 o 
  12   5   7      168.46      178.32      8.55 o 
  13   5   7      179.28      202.84      9.15 o 
  14   5   7        8.70        9.32      2.28 o 
  15   5   7       69.33       74.54      4.55 o 
  16   5   7      116.96      116.68      5.49 o 
 -17   6   7       36.52       43.11      7.08 o 
 -16   6   7       60.94       70.69      8.29 o 
 -15   6   7      159.99      172.01     11.35 o 
 -14   6   7      149.72      131.57     10.26 o 
 -13   6   7        7.17        5.11      3.88 o 
 -12   6   7       23.30       16.54      6.32 o 
 -11   6   7       30.65       36.81     13.64 o 
 -10   6   7        2.83        0.03      2.55 o 
  -9   6   7       12.10       13.48      4.34 o 
  -8   6   7       18.48       26.79      6.64 o 
  -7   6   7        0.82        3.12      3.08 o 
  -6   6   7        5.63       11.22      3.92 o 
  -5   6   7      218.49      261.21      9.53 o 
  -4   6   7        7.43        5.27      2.35 o 
  -3   6   7        3.27        3.36      2.16 o 
  -2   6   7        3.73        4.03      1.81 o 
  -1   6   7        0.00       -1.43      1.57 o 
   0   6   7       34.96       33.78      3.43 o 
   1   6   7        5.52        2.76      1.96 o 
   2   6   7       38.82       33.29      3.44 o 
   3   6   7       21.21       12.11      2.49 o 
   4   6   7       22.12       24.55      3.63 o 
   5   6   7       13.96        7.16      2.55 o 
   6   6   7        1.56       -0.71      2.06 o 
   7   6   7       18.26       17.33      3.14 o 
   8   6   7        0.57       -0.78      1.93 o 
   9   6   7       27.85       26.45      5.27 o 
  10   6   7      158.23      196.15      9.28 o 
  11   6   7       20.04       23.20      4.35 o 
  -6   7   7       22.00       15.82      3.99 o 
  -5   7   7       20.00       13.45      3.56 o 
  -4   7   7        0.31        1.10      2.73 o 
  -3   7   7        6.47        7.72      2.71 o 
  -2   7   7        6.66        7.35      2.89 o 
  -1   7   7        7.70        8.36      2.68 o 
   0   7   7        3.29        0.53      2.21 o 
   1   7   7       14.41       14.08      3.16 o 
 -29   0   8       70.29       83.75     11.25 o 
 -28   0   8        2.77        4.77      4.79 o 
 -27   0   8       94.13      102.48     11.48 o 
 -26   0   8       49.02       49.80      8.51 o 
 -25   0   8      179.58      181.28     13.81 o 
 -24   0   8      125.48      125.81     11.18 o 
 -23   0   8       33.52       36.32      7.12 o 
 -22   0   8       10.29       14.16      5.01 o 
 -21   0   8       47.22       44.40      3.16 o 
 -20   0   8      309.27      306.25      8.04 o 
 -19   0   8      128.59      128.62     10.09 o 
 -18   0   8      268.22      265.26      8.96 o 
 -17   0   8       30.45       27.58      2.05 o 
 -16   0   8      195.20      192.63      4.65 o 
 -15   0   8      146.88      145.12      3.98 o 
 -14   0   8      476.74      496.48      8.66 o 
 -13   0   8       85.76       88.84      3.32 o 
 -12   0   8      272.09      280.44      5.96 o 
 -11   0   8      149.26      167.15      4.42 o 
 -10   0   8      200.50      220.52      5.11 o 
  -9   0   8      361.37      370.03      6.88 o 
  -8   0   8      352.30      375.13      6.87 o 
  -7   0   8      408.45      433.42      7.48 o 
  -6   0   8      227.40      230.81      3.92 o 
  -5   0   8     2924.06     3121.07     25.97 o 
  -4   0   8        0.61        2.07      0.75 o 
  -3   0   8     2681.80     2702.80     22.81 o 
  -2   0   8     6302.65     6496.67     50.44 o 
  -1   0   8     7522.27     7632.09     65.07 o 
   0   0   8     1762.88     1814.21     16.31 o 
   1   0   8        5.18        2.97      0.84 o 
   2   0   8       10.99       13.85      1.35 o 
   3   0   8       77.68       78.30      2.11 o 
   4   0   8      378.62      358.73      4.79 o 
   5   0   8       86.07       87.35      2.51 o 
   6   0   8      162.72      172.34      4.40 o 
   7   0   8       90.01      103.74      3.19 o 
   8   0   8      652.05      636.52      9.91 o 
   9   0   8      331.97      354.80      6.28 o 
  10   0   8        9.25        0.37      0.96 o 
  11   0   8     1614.81     1302.72     17.29 o 
  12   0   8       32.20       26.31      2.24 o 
  13   0   8      451.86      354.85      7.42 o 
  14   0   8      132.88      105.61      3.96 o 
  15   0   8       74.22       78.68      3.51 o 
  16   0   8      116.59      117.04      4.97 o 
 -29   1   8       22.08       26.22      5.04 o 
 -28   1   8       20.83       13.25      3.88 o 
 -27   1   8        0.07       -0.67      1.65 o 
 -26   1   8        9.95        9.07      2.23 o 
 -25   1   8       60.02       63.28      4.05 o 
 -24   1   8       15.15       14.00      2.41 o 
 -23   1   8      214.93      197.44      6.42 o 
 -22   1   8       48.48       40.27      3.23 o 
 -21   1   8       21.64       16.39      2.46 o 
 -20   1   8       31.47       27.60      2.41 o 
 -19   1   8       80.13       76.75      3.23 o 
 -18   1   8       70.49       69.29      3.00 o 
 -17   1   8      519.16      526.46     10.48 o 
 -16   1   8      576.06      578.28      8.71 o 
 -15   1   8      136.08      130.69      3.38 o 
 -14   1   8        6.64        4.82      1.10 o 
 -13   1   8       29.67       27.76      1.74 o 
 -12   1   8      231.08      240.14      4.42 o 
 -11   1   8      108.70      102.59      3.00 o 
 -10   1   8       14.09       11.15      1.18 o 
  -9   1   8       50.38       50.04      2.42 o 
  -8   1   8      714.41      733.11      7.28 o 
  -7   1   8      258.53      281.97      3.59 o 
  -6   1   8        2.83        1.68      0.69 o 
  -5   1   8       23.55       31.49      1.66 o 
  -4   1   8      470.32      478.20      4.85 o 
  -3   1   8       84.95       93.64      1.80 o 
  -2   1   8        2.64        3.25      0.56 o 
  -1   1   8      325.16      349.03      3.65 o 
   0   1   8       16.31       22.69      0.97 o 
   1   1   8       26.48       38.72      1.29 o 
   2   1   8       46.18       58.60      1.84 o 
   3   1   8        2.54        3.09      0.67 o 
   4   1   8      100.92       92.33      2.13 o 
   5   1   8        1.47        1.04      0.67 o 
   6   1   8        5.91        5.76      1.16 o 
   7   1   8       41.24       37.55      1.68 o 
   8   1   8      183.25      172.78      3.24 o 
   9   1   8        8.67        7.89      1.06 o 
  10   1   8        1.93        2.43      0.90 o 
  11   1   8       72.15       70.01      2.23 o 
  12   1   8      102.09      104.92      2.70 o 
  13   1   8      176.35      162.55      3.59 o 
  14   1   8      136.14      118.61      4.85 o 
  15   1   8       64.23       65.33      3.58 o 
  16   1   8        0.00        0.49      1.04 o 
  17   1   8       57.29       57.30      3.20 o 
  18   1   8      132.41      116.51      4.33 o 
  19   1   8       23.77       21.83      6.43 o 
  20   1   8        5.62        7.99      2.44 o 
  21   1   8       14.98       19.12      3.69 o 
 -28   2   8      589.95      670.68     14.21 o 
 -27   2   8        8.05       13.07      2.73 o 
 -26   2   8        3.30        3.34      2.39 o 
 -25   2   8        2.21       -1.89      1.69 o 
 -24   2   8       38.05       29.76      3.81 o 
 -23   2   8       31.34       29.07      3.26 o 
 -22   2   8       42.14       41.64      4.72 o 
 -21   2   8      260.92      241.00      7.05 o 
 -20   2   8        1.28        2.62      1.42 o 
 -19   2   8        4.13        3.38      1.45 o 
 -18   2   8       23.05       23.35      2.39 o 
 -17   2   8      511.82      509.86      9.24 o 
 -16   2   8       19.33       21.26      2.30 o 
 -15   2   8        0.77        1.43      1.03 o 
 -14   2   8      123.27      132.40      3.58 o 
 -13   2   8     1310.91     1328.36     15.09 o 
 -12   2   8      139.72      147.86      3.13 o 
 -11   2   8      781.34      767.71      7.53 o 
 -10   2   8     1388.67     1411.23     11.54 o 
  -9   2   8       14.88       14.71      1.11 o 
  -8   2   8       72.90       74.57      2.00 o 
  -7   2   8       28.00       30.01      1.89 o 
  -6   2   8        1.35        0.41      0.63 o 
  -5   2   8       35.31       31.12      1.78 o 
  -4   2   8      637.17      661.79      6.64 o 
  -3   2   8      219.54      223.97      3.78 o 
  -2   2   8        2.30        4.33      3.13 o 
  -1   2   8      104.10      113.69      3.10 o 
   0   2   8       83.79       89.27      2.81 o 
   1   2   8     1365.51     1422.54     14.73 o 
   2   2   8       31.46       20.66      1.53 o 
   3   2   8        5.27        3.37      0.99 o 
   4   2   8      750.21      678.76      8.37 o 
   5   2   8      994.26      900.27     10.20 o 
   6   2   8       41.49       46.16      2.03 o 
   7   2   8       56.60       50.77      2.14 o 
   8   2   8      448.17      435.27      6.06 o 
   9   2   8      131.00      134.88      3.84 o 
  10   2   8      145.86      136.80      4.65 o 
  11   2   8       10.31       10.34      1.74 o 
  12   2   8        3.26        2.81      1.10 o 
  13   2   8        0.01        0.84      1.22 o 
  14   2   8      358.66      337.50      7.49 o 
  15   2   8       97.49       88.83      4.62 o 
  16   2   8      141.63      145.44      6.73 o 
  17   2   8       65.72       80.65      4.02 o 
  18   2   8       39.40       37.92      3.14 o 
  19   2   8      174.73      185.64      8.95 o 
  20   2   8        2.31        7.58      2.31 o 
  21   2   8       16.47       15.16      2.79 o 
 -27   3   8       93.18       98.71      5.71 o 
 -26   3   8        3.69        6.59      2.37 o 
 -25   3   8       75.54       75.91     10.04 o 
 -24   3   8        7.62        4.60      2.18 o 
 -23   3   8       24.19       20.86      3.49 o 
 -22   3   8        5.26       -1.16      1.50 o 
 -21   3   8        0.20       -0.97      1.41 o 
 -20   3   8        2.01        0.53      1.51 o 
 -19   3   8        0.23       -0.07      1.47 o 
 -18   3   8        0.01        0.03      1.32 o 
 -17   3   8        1.15       -0.11      1.47 o 
 -16   3   8       29.20       27.83      3.37 o 
 -15   3   8        8.46        6.06      1.65 o 
 -14   3   8      533.90      545.26      9.62 o 
 -13   3   8      100.17       90.18      3.79 o 
 -12   3   8      130.38      134.38      3.88 o 
 -11   3   8      698.89      721.59      8.71 o 
 -10   3   8      904.97      954.50     10.47 o 
  -9   3   8      119.83      123.48      3.31 o 
  -8   3   8       97.42      105.92      2.81 o 
  -7   3   8      242.70      249.24      5.22 o 
  -6   3   8       51.45       53.83      2.34 o 
  -5   3   8        6.18        7.27      1.42 o 
  -4   3   8       14.42       13.49      1.80 o 
  -3   3   8        1.00       -0.45      1.04 o 
  -2   3   8       80.33       75.91      3.34 o 
  -1   3   8      172.59      155.48      5.11 o 
   0   3   8        1.08        4.12      1.02 o 
   1   3   8        8.31        2.77      1.19 o 
   2   3   8        5.16        4.20      2.22 o 
   3   3   8        4.27        3.38      1.06 o 
   4   3   8       31.81       34.30      2.72 o 
   5   3   8       76.92       81.86      2.91 o 
   6   3   8      110.95      113.76      3.38 o 
   7   3   8      585.41      571.59      9.90 o 
   8   3   8      880.92      866.37     10.70 o 
   9   3   8       71.39       72.63      4.87 o 
  10   3   8        6.26        6.02      1.73 o 
  11   3   8       84.48       83.60      4.72 o 
  12   3   8       27.47       23.90      2.53 o 
  13   3   8        0.13        0.48      1.57 o 
  14   3   8        9.04        8.62      2.26 o 
  15   3   8       10.82       12.59      2.28 o 
  16   3   8       22.83       27.79      2.91 o 
  17   3   8       69.15       84.76      6.71 o 
  18   3   8        9.78        9.74      2.33 o 
  19   3   8        4.53       11.13      2.36 o 
  20   3   8       40.20       37.37      3.52 o 
 -24   4   8        2.65       -1.43      1.83 o 
 -23   4   8        3.80        0.10      1.66 o 
 -22   4   8      229.81      246.55      7.50 o 
 -21   4   8        9.74        8.04      2.24 o 
 -20   4   8      214.87      220.76      6.88 o 
 -19   4   8       51.70       51.67      3.73 o 
 -18   4   8       47.53       44.77      4.58 o 
 -17   4   8      226.66      239.63      6.78 o 
 -16   4   8       15.44       15.23      2.31 o 
 -15   4   8       43.25       34.27      2.92 o 
 -14   4   8      368.04      361.37      8.01 o 
 -13   4   8      108.14      111.61      4.43 o 
 -12   4   8      256.92      265.19      7.54 o 
 -11   4   8      179.07      172.05     12.54 o 
 -10   4   8       47.00       52.49      3.93 o 
  -9   4   8       44.39       49.08      3.26 o 
  -8   4   8       16.90       13.89      2.06 o 
  -7   4   8       55.88       54.38      3.86 o 
  -6   4   8        7.38        7.24      1.82 o 
  -5   4   8       51.01       53.78      3.20 o 
  -4   4   8      423.19      396.85      8.30 o 
  -3   4   8       43.84       40.49      2.91 o 
  -2   4   8       12.48        1.07      1.38 o 
  -1   4   8      382.25      315.94      8.15 o 
   0   4   8       37.26       37.77      2.67 o 
   1   4   8        8.97        5.73      1.66 o 
   2   4   8      286.47      272.47      6.84 o 
   3   4   8       31.68       25.26      2.68 o 
   4   4   8        3.42        5.62      1.64 o 
   5   4   8      436.07      440.80     14.04 o 
   6   4   8      108.86      108.47      4.73 o 
   7   4   8      152.67      154.53      5.43 o 
   8   4   8     1029.91     1050.83     12.78 o 
   9   4   8       92.60       99.14      5.01 o 
  10   4   8       12.95       17.53      2.80 o 
  11   4   8      319.15      314.58      7.72 o 
  12   4   8        6.58        5.36      1.87 o 
  13   4   8       31.98       27.49      2.90 o 
  14   4   8        0.04        0.32      1.52 o 
  15   4   8       20.24       19.12      2.69 o 
  16   4   8       22.95       25.73      3.09 o 
  17   4   8        3.02        3.84      2.32 o 
  18   4   8        0.10       -0.85      2.51 o 
 -21   5   8        8.66        6.84      2.54 o 
 -20   5   8        5.60       10.44      2.81 o 
 -19   5   8       14.31       23.07      3.48 o 
 -18   5   8        2.02        4.13      2.38 o 
 -17   5   8        2.52        1.03      1.90 o 
 -16   5   8       96.11      100.26      8.77 o 
 -15   5   8        7.25        2.79      3.22 o 
 -14   5   8        2.01        4.08      2.97 o 
 -13   5   8       47.80       51.80      6.74 o 
 -12   5   8       10.74        8.75      3.45 o 
 -11   5   8       36.01       46.15      6.32 o 
 -10   5   8       18.67       18.12      6.87 o 
  -9   5   8       13.80       17.01      4.21 o 
  -8   5   8       92.77       88.98      5.53 o 
  -7   5   8      121.09      126.20      6.33 o 
  -6   5   8      215.91      207.56      6.59 o 
  -5   5   8       58.74       52.85      3.81 o 
  -4   5   8      303.87      299.15      8.06 o 
  -3   5   8       10.91        8.23      2.14 o 
  -2   5   8       50.57       53.82      3.72 o 
  -1   5   8        1.23        2.23      1.65 o 
   0   5   8       16.34       12.09      2.29 o 
   1   5   8       32.70       26.61      3.10 o 
   2   5   8        7.59        3.70      1.81 o 
   3   5   8      144.83      141.17      5.47 o 
   4   5   8      203.00      198.19      6.44 o 
   5   5   8      177.14      178.22      6.32 o 
   6   5   8        2.73        3.39      2.39 o 
   7   5   8        0.74        3.10      2.14 o 
   8   5   8       43.32       53.71      4.69 o 
   9   5   8        2.20        2.12      2.18 o 
  10   5   8       56.25       61.48      5.77 o 
  11   5   8        8.18       13.35      4.91 o 
  12   5   8        2.78        2.63      2.82 o 
  13   5   8        2.00        2.59      1.93 o 
  14   5   8      112.78      118.02      7.92 o 
 -16   6   8       68.21       64.86      8.16 o 
 -15   6   8        0.00       -0.22      2.95 o 
 -14   6   8       11.94       11.37      4.29 o 
 -13   6   8      204.57      203.04     11.93 o 
 -12   6   8       15.27       14.38      4.36 o 
 -11   6   8       79.09       85.13      8.62 o 
 -10   6   8        5.51        7.23      5.45 o 
  -9   6   8       39.70       54.53      7.32 o 
  -8   6   8       27.04       44.90      6.71 o 
  -7   6   8      113.83      128.11      9.80 o 
  -6   6   8        0.06        2.80      2.97 o 
  -5   6   8       39.77       50.85      5.00 o 
  -4   6   8       15.46       13.34      2.83 o 
  -3   6   8       12.20        6.10      3.55 o 
  -2   6   8       64.29       59.23      4.23 o 
  -1   6   8       12.93        5.44      2.41 o 
   0   6   8        1.40        2.79      1.89 o 
   1   6   8        8.97        9.95      2.41 o 
   2   6   8        5.14        5.71      2.14 o 
   3   6   8       10.80        6.04      3.31 o 
   4   6   8        3.44        3.61      2.20 o 
   5   6   8        3.08        6.93      2.62 o 
   6   6   8        1.70        4.31      2.47 o 
   7   6   8       22.83       26.24      3.85 o 
   8   6   8        2.57        2.70      2.36 o 
   9   6   8       26.06       21.87      4.20 o 
 -28   1   9      176.06      183.49     10.66 o 
 -27   1   9        5.23        1.92      2.73 o 
 -26   1   9        7.81        4.96      2.06 o 
 -25   1   9      148.17      147.32      7.75 o 
 -24   1   9        0.32       -0.94      1.61 o 
 -23   1   9       83.88       77.61      4.66 o 
 -22   1   9       70.58       66.32      5.42 o 
 -21   1   9       47.89       46.77      3.47 o 
 -20   1   9      392.52      383.41      7.85 o 
 -19   1   9     1243.17     1239.92     14.92 o 
 -18   1   9        2.42        2.75      1.62 o 
 -17   1   9        1.57        0.70      1.24 o 
 -16   1   9      198.50      206.82      4.69 o 
 -15   1   9        6.55        6.26      1.28 o 
 -14   1   9        4.10        4.20      1.10 o 
 -13   1   9       46.42       54.83      2.41 o 
 -12   1   9      269.50      268.55      5.18 o 
 -11   1   9      236.70      235.58      4.15 o 
 -10   1   9       50.47       51.05      2.02 o 
  -9   1   9       20.65       26.75      1.47 o 
  -8   1   9      120.99      131.28      2.24 o 
  -7   1   9        3.33        2.34      0.66 o 
  -6   1   9        0.15        1.57      0.54 o 
  -5   1   9       59.96       57.79      2.71 o 
  -4   1   9      104.90      110.36      2.06 o 
  -3   1   9      281.12      289.74      3.55 o 
  -2   1   9      356.12      372.54      4.21 o 
  -1   1   9      399.03      399.04      4.17 o 
   0   1   9       83.31       86.46      2.00 o 
   1   1   9      122.78      135.44      2.49 o 
   2   1   9      166.10      164.99      2.68 o 
   3   1   9     1062.65     1009.55      8.93 o 
   4   1   9       42.71       41.51      1.65 o 
   5   1   9      591.03      542.40      5.97 o 
   6   1   9      984.87      923.06      8.56 o 
   7   1   9        6.04        4.31      0.98 o 
   8   1   9       11.16       13.58      1.23 o 
   9   1   9      169.10      148.66      3.17 o 
  10   1   9        9.49       10.80      1.18 o 
  11   1   9      241.89      213.51      3.94 o 
  12   1   9       10.63       18.13      1.54 o 
  13   1   9       90.39       92.20      2.86 o 
  14   1   9      110.65       96.28      3.47 o 
  15   1   9       87.69       88.55      5.40 o 
  16   1   9       33.04       29.80      2.29 o 
  17   1   9        6.34        6.51      3.44 o 
  18   1   9        4.81        6.50      5.74 o 
  19   1   9        1.19        0.20      1.95 o 
  20   1   9       34.85       54.06      5.12 o 
 -28   2   9        8.92        6.48      2.44 o 
 -27   2   9       15.80       10.54      3.09 o 
 -26   2   9       10.42        6.63      2.29 o 
 -25   2   9        4.26        5.21      2.17 o 
 -24   2   9        0.54        0.05      1.73 o 
 -23   2   9       12.29       12.10      4.73 o 
 -22   2   9       43.86       49.71      3.46 o 
 -21   2   9       47.20       49.11      3.42 o 
 -20   2   9      126.50      129.24      4.79 o 
 -19   2   9      279.91      286.81      7.03 o 
 -18   2   9       18.01       16.78      2.26 o 
 -17   2   9       89.58       89.88      3.93 o 
 -16   2   9      327.00      308.77      7.01 o 
 -15   2   9      655.12      647.07      9.12 o 
 -14   2   9       59.86       69.25      2.49 o 
 -13   2   9     1148.18     1135.02     12.96 o 
 -12   2   9      769.57      766.14     10.53 o 
 -11   2   9       30.11       32.69      1.63 o 
 -10   2   9       66.39       69.37      2.13 o 
  -9   2   9      211.52      220.68      3.73 o 
  -8   2   9      151.28      151.63      3.04 o 
  -7   2   9      126.99      128.02      2.74 o 
  -6   2   9        2.80        1.90      0.76 o 
  -5   2   9       13.12       12.56      1.21 o 
  -4   2   9       10.94       14.00      1.26 o 
  -3   2   9      221.99      223.51      4.00 o 
  -2   2   9       26.61       27.59      1.83 o 
  -1   2   9      173.51      199.14      4.36 o 
   0   2   9      453.48      442.51      6.89 o 
   1   2   9        2.66        1.62      0.99 o 
   2   2   9      558.62      547.16      7.49 o 
   3   2   9      997.58      942.73     10.74 o 
   4   2   9        4.72        3.63      1.61 o 
   5   2   9        9.32        5.96      1.26 o 
   6   2   9      660.34      636.90      8.48 o 
   7   2   9      127.20      128.49      3.27 o 
   8   2   9      111.78      110.71      3.09 o 
   9   2   9       18.56       15.54      2.06 o 
  10   2   9       62.85       68.62      3.09 o 
  11   2   9       29.08       29.06      2.74 o 
  12   2   9        0.83       -0.06      1.27 o 
  13   2   9       10.17        6.73      1.82 o 
  14   2   9       53.27       48.17      3.29 o 
  15   2   9        2.41        2.90      1.54 o 
  16   2   9      105.72      102.50      7.39 o 
  17   2   9      115.18      113.85      5.79 o 
  18   2   9       35.27       31.89      3.03 o 
  19   2   9        0.75        4.01      2.56 o 
  20   2   9        6.40       11.48      3.08 o 
 -26   3   9        7.29        4.47      2.31 o 
 -25   3   9       12.74        6.87      3.38 o 
 -24   3   9        1.01       -1.74      1.88 o 
 -23   3   9       12.40        7.41      2.24 o 
 -22   3   9        4.99        2.38      1.86 o 
 -21   3   9        8.34        8.59      2.07 o 
 -20   3   9        0.09        0.99      1.48 o 
 -19   3   9        0.01        1.16      1.55 o 
 -18   3   9       19.18       19.66      2.50 o 
 -17   3   9        9.77        8.63      2.03 o 
 -16   3   9       46.61       45.28      2.58 o 
 -15   3   9      504.98      489.15      8.77 o 
 -14   3   9       39.07       41.13      2.94 o 
 -13   3   9      411.34      388.12      7.93 o 
 -12   3   9     1317.74     1344.07     13.78 o 
 -11   3   9        9.36       11.27      1.63 o 
 -10   3   9       25.11       32.47      2.54 o 
  -9   3   9      146.00      144.37      4.33 o 
  -8   3   9       34.69       31.33      2.72 o 
  -7   3   9       14.83       15.61      1.61 o 
  -6   3   9       23.99       21.82      1.85 o 
  -5   3   9      100.24       99.38      3.48 o 
  -4   3   9       79.40       61.79      3.07 o 
  -3   3   9       57.60       34.85      2.09 o 
  -2   3   9        0.06        0.87      1.01 o 
  -1   3   9      798.05      712.90      9.82 o 
   0   3   9        5.84       17.53      1.71 o 
   1   3   9      268.31      285.91      6.78 o 
   2   3   9       75.81       77.90      2.95 o 
   3   3   9       26.06       27.75      2.01 o 
   4   3   9       40.73       46.09      3.04 o 
   5   3   9        5.70        4.35      1.21 o 
   6   3   9      101.25      101.76      3.96 o 
   7   3   9       41.00       39.98      2.43 o 
   8   3   9       51.09       50.67      2.69 o 
   9   3   9        2.13        1.11      1.20 o 
  10   3   9       34.00       34.53      2.88 o 
  11   3   9      353.75      345.97      7.91 o 
  12   3   9       96.93       98.25      5.04 o 
  13   3   9       15.00       12.28      2.41 o 
  14   3   9       12.25       16.60      2.82 o 
  15   3   9      330.47      345.27      8.34 o 
  16   3   9       45.71       45.57      3.54 o 
  17   3   9       92.50      121.15      5.22 o 
  18   3   9      193.52      216.63      8.03 o 
  19   3   9       23.19       22.11      2.95 o 
 -24   4   9        5.03        1.99      2.36 o 
 -23   4   9        9.64        6.18      2.28 o 
 -22   4   9       44.46       53.99      4.10 o 
 -21   4   9        2.48        0.67      2.10 o 
 -20   4   9        1.36        0.46      1.69 o 
 -19   4   9      400.30      441.70      9.88 o 
 -18   4   9        0.76        1.79      1.76 o 
 -17   4   9        1.54        1.79      1.70 o 
 -16   4   9       35.72       30.84      3.47 o 
 -15   4   9       25.72       27.16      3.19 o 
 -14   4   9      332.22      342.49      9.17 o 
 -13   4   9      652.22      643.55     13.04 o 
 -12   4   9       24.92       29.10      3.03 o 
 -11   4   9       10.19        9.83      2.12 o 
 -10   4   9       15.54       18.80      2.39 o 
  -9   4   9      183.17      183.13      5.84 o 
  -8   4   9       69.68       73.94      4.02 o 
  -7   4   9       82.32       83.45      4.53 o 
  -6   4   9       57.29       68.05      3.97 o 
  -5   4   9       87.36       82.10      4.30 o 
  -4   4   9      130.96       98.31      5.07 o 
  -3   4   9      403.21      361.31      8.59 o 
  -2   4   9      132.05      136.90      4.79 o 
  -1   4   9        1.16       -0.90      1.30 o 
   0   4   9        3.83        4.09      1.66 o 
   1   4   9       14.25        9.41      3.05 o 
   2   4   9       20.99       23.23      2.70 o 
   3   4   9      123.09      119.50      4.78 o 
   4   4   9      369.00      380.20      8.48 o 
   5   4   9      708.33      706.57     12.10 o 
   6   4   9      519.38      515.34      8.46 o 
   7   4   9        1.80        1.41      1.44 o 
   8   4   9      332.61      339.61      8.08 o 
   9   4   9        4.42        2.84      1.98 o 
  10   4   9       80.55       73.32      4.70 o 
  11   4   9      169.69      176.83      5.98 o 
  12   4   9       36.47       37.03      3.35 o 
  13   4   9        7.48        5.63      2.04 o 
  14   4   9        7.24        7.35      2.23 o 
  15   4   9       83.02       77.19      4.54 o 
  16   4   9        0.06        0.19      1.88 o 
 -20   5   9        0.11        0.07      2.09 o 
 -19   5   9        5.44        5.66      2.57 o 
 -18   5   9        3.00        1.42      2.19 o 
 -17   5   9        3.69        3.13      2.35 o 
 -16   5   9       32.57       40.16      6.47 o 
 -15   5   9       18.99       10.52      3.68 o 
 -14   5   9       32.07       42.27      6.49 o 
 -13   5   9       38.67       51.16      7.82 o 
 -12   5   9       31.36       25.88      5.12 o 
 -11   5   9      196.07      217.50     21.89 o 
 -10   5   9      291.00      309.92     14.05 o 
  -9   5   9       20.96       35.39      8.27 o 
  -8   5   9       20.11       24.08      4.31 o 
  -7   5   9      297.36      321.23     10.03 o 
  -6   5   9      259.40      262.48      7.67 o 
  -5   5   9        2.71        2.15      1.84 o 
  -4   5   9       48.51       50.75      3.93 o 
  -3   5   9        9.02        8.00      2.26 o 
  -2   5   9       28.03       27.36      3.01 o 
  -1   5   9       34.19       37.66      3.57 o 
   0   5   9       98.42       98.97      4.89 o 
   1   5   9      112.55      109.23      5.23 o 
   2   5   9        1.10        4.24      1.87 o 
   3   5   9        6.57        4.86      2.02 o 
   4   5   9       57.97       63.24      4.27 o 
   5   5   9       43.06       50.63      3.97 o 
   6   5   9        0.62        0.95      2.16 o 
   7   5   9        5.14        4.15      3.00 o 
   8   5   9       13.62       16.08      4.97 o 
   9   5   9       82.13       98.44      6.92 o 
  10   5   9       12.50       11.14      3.42 o 
  11   5   9      186.74      201.01      6.73 o 
  12   5   9        3.62        2.11      1.91 o 
  13   5   9        0.40        0.73      2.10 o 
 -14   6   9       33.62       30.58      7.07 o 
 -13   6   9       30.07       26.71      5.67 o 
 -12   6   9       47.75       41.32      6.71 o 
 -11   6   9        1.10        5.19      3.63 o 
 -10   6   9      116.05      121.15     10.11 o 
  -9   6   9       47.48       55.84      7.46 o 
  -8   6   9        1.37       -0.19      2.64 o 
  -7   6   9        4.69        2.75      5.32 o 
  -6   6   9        7.95       10.63      5.82 o 
  -5   6   9       37.99       28.25      3.77 o 
  -4   6   9        0.71        3.24      2.17 o 
  -3   6   9       48.93       47.19      4.00 o 
  -2   6   9        1.55        1.18      1.90 o 
  -1   6   9        4.72        6.50      2.23 o 
   0   6   9        0.20        1.06      1.85 o 
   1   6   9        3.01        1.40      1.99 o 
   2   6   9        0.57       -0.19      1.94 o 
   3   6   9      140.77      170.69      6.64 o 
   4   6   9       23.07       17.24      3.54 o 
   5   6   9       44.49       45.59      4.81 o 
   6   6   9        0.36        1.66      2.24 o 
   7   6   9        6.29        4.40      4.05 o 
 -28   0  10       36.33       42.29      9.43 o 
 -27   0  10      261.74      262.89     17.67 o 
 -26   0  10      118.09      138.59     12.84 o 
 -25   0  10       11.21       -0.04      4.08 o 
 -24   0  10       95.63       68.22      9.79 o 
 -23   0  10        6.01       -3.72      2.74 o 
 -22   0  10       67.84       52.02      8.50 o 
 -21   0  10      203.81      177.32     12.88 o 
 -20   0  10      702.61      680.56     26.03 o 
 -19   0  10      129.69      131.45     13.90 o 
 -18   0  10       21.08       19.62      2.13 o 
 -17   0  10       72.52       76.04      3.51 o 
 -16   0  10        0.00        1.29      1.22 o 
 -15   0  10      128.00      127.21      4.97 o 
 -14   0  10        0.23        0.36      1.10 o 
 -13   0  10      110.66      121.03      4.16 o 
 -12   0  10      595.61      602.31     11.14 o 
 -11   0  10      185.74      201.46      5.33 o 
 -10   0  10        3.55        4.05      1.32 o 
  -9   0  10      867.64      951.66     13.81 o 
  -8   0  10     1654.67     1742.84     21.60 o 
  -7   0  10        3.15        3.67      1.26 o 
  -6   0  10       61.65       69.84      2.83 o 
  -5   0  10       25.74       27.96      2.61 o 
  -4   0  10      497.09      502.14      6.80 o 
  -3   0  10      434.37      420.60      6.05 o 
  -2   0  10        3.40        2.85      0.90 o 
  -1   0  10      483.68      508.72      7.06 o 
   0   0  10      106.27      115.58      3.01 o 
   1   0  10      134.07      145.21      3.14 o 
   2   0  10      288.82      287.67      4.54 o 
   3   0  10        5.95        9.46      1.37 o 
   4   0  10      300.04      296.68      5.65 o 
   5   0  10        8.25        4.44      1.23 o 
   6   0  10       78.97       83.83      3.06 o 
   7   0  10      495.25      437.53      7.24 o 
   8   0  10      248.83      238.52      5.16 o 
   9   0  10       51.48       40.84      2.34 o 
  10   0  10       21.25       19.62      1.84 o 
  11   0  10        5.62        5.52      1.32 o 
  12   0  10      128.22      125.84      3.86 o 
  13   0  10        7.35       10.83      1.59 o 
  14   0  10       32.45       30.26      3.00 o 
  15   0  10        1.80        4.01      1.74 o 
  16   0  10      282.30      261.69     11.06 o 
  17   0  10      186.86      174.56      9.18 o 
  18   0  10      275.06      302.69     12.39 o 
  19   0  10      267.51      308.34     12.71 o 
  20   0  10       36.38       41.22      5.66 o 
 -28   1  10        5.98       -0.30      4.44 o 
 -27   1  10       64.86       59.57      7.04 o 
 -26   1  10       56.32       60.87      6.83 o 
 -25   1  10        1.48       -0.08      1.66 o 
 -24   1  10        8.17        5.39      2.80 o 
 -23   1  10        4.62        3.82      1.87 o 
 -22   1  10       17.73       17.06      3.19 o 
 -21   1  10       31.38       32.20      3.10 o 
 -20   1  10        1.04        0.25      1.77 o 
 -19   1  10       52.88       54.57      3.24 o 
 -18   1  10      117.26      118.61      4.35 o 
 -17   1  10      516.29      509.64      9.18 o 
 -16   1  10      207.95      216.26      4.98 o 
 -15   1  10       28.35       28.21      2.49 o 
 -14   1  10      152.29      149.19      5.23 o 
 -13   1  10       77.73       74.75      2.96 o 
 -12   1  10       98.13      105.14      3.36 o 
 -11   1  10      456.38      455.12      6.31 o 
 -10   1  10      138.97      131.56      3.40 o 
  -9   1  10       38.94       39.34      1.80 o 
  -8   1  10       31.08       35.93      2.15 o 
  -7   1  10       91.58       87.11      3.43 o 
  -6   1  10      896.45      945.75      8.12 o 
  -5   1  10       20.83       20.51      1.38 o 
  -4   1  10        0.16        0.34      0.55 o 
  -3   1  10        0.51       -0.34      0.56 o 
  -2   1  10      580.59      611.54      6.44 o 
  -1   1  10      596.24      622.26      6.26 o 
   0   1  10      405.73      383.97      4.63 o 
   1   1  10      232.60      214.90      3.24 o 
   2   1  10       13.98       15.82      1.13 o 
   3   1  10     1516.64     1460.06     12.36 o 
   4   1  10     1007.40      981.22      8.42 o 
   5   1  10      122.44      122.43      2.75 o 
   6   1  10        0.85        0.75      0.76 o 
   7   1  10      472.30      447.76      5.91 o 
   8   1  10       42.89       44.49      2.17 o 
   9   1  10       10.81        3.70      0.97 o 
  10   1  10      437.40      387.42      6.21 o 
  11   1  10       31.05       28.73      1.85 o 
  12   1  10        6.15        9.72      1.43 o 
  13   1  10      188.01      186.60      5.42 o 
  14   1  10       79.59       73.84      4.19 o 
  15   1  10       11.97        7.15      2.04 o 
  16   1  10      146.80      142.94      5.54 o 
  17   1  10       79.62       77.46      6.86 o 
  18   1  10       72.26       88.26      5.46 o 
  19   1  10      366.94      397.66     11.19 o 
 -27   2  10        0.51       -2.47      1.75 o 
 -26   2  10        3.73        6.87      2.73 o 
 -25   2  10        3.26        3.62      2.76 o 
 -24   2  10       14.74       13.47      2.59 o 
 -23   2  10       37.89       33.68      3.48 o 
 -22   2  10       50.31       43.92      4.19 o 
 -21   2  10       96.91       95.48      4.49 o 
 -20   2  10      131.97      124.73      4.83 o 
 -19   2  10        2.49       -1.94      1.30 o 
 -18   2  10       56.06       50.66      3.36 o 
 -17   2  10      174.33      171.70      6.80 o 
 -16   2  10       40.74       39.68      2.96 o 
 -15   2  10      612.68      596.73      9.29 o 
 -14   2  10      439.89      438.43      6.51 o 
 -13   2  10       67.19       66.30      2.55 o 
 -12   2  10       53.73       57.66      2.33 o 
 -11   2  10        7.27        7.86      1.12 o 
 -10   2  10       27.45       31.61      1.87 o 
  -9   2  10       21.51       22.11      1.82 o 
  -8   2  10       19.30       14.32      1.41 o 
  -7   2  10       14.69       12.84      1.34 o 
  -6   2  10        0.48        0.09      0.79 o 
  -5   2  10        9.15        7.12      1.15 o 
  -4   2  10        5.88        4.06      1.02 o 
  -3   2  10      279.48      269.69      4.70 o 
  -2   2  10      418.51      424.41      6.11 o 
  -1   2  10       14.47       14.14      1.43 o 
   0   2  10       62.43       64.81      2.46 o 
   1   2  10       33.65       27.65      1.99 o 
   2   2  10       16.17       15.04      1.63 o 
   3   2  10      294.15      283.19      6.65 o 
   4   2  10        9.40       10.14      1.46 o 
   5   2  10       23.01       24.76      2.22 o 
   6   2  10      133.26      132.04      4.70 o 
   7   2  10       13.79       10.29      1.39 o 
   8   2  10       54.95       57.34      2.68 o 
   9   2  10      162.40      170.65      4.71 o 
  10   2  10       28.82       27.21      2.30 o 
  11   2  10        9.29       10.09      1.74 o 
  12   2  10       72.21       72.29      3.85 o 
  13   2  10       37.09       51.54      3.35 o 
  14   2  10        1.91        3.89      1.60 o 
  15   2  10       49.57       59.69      4.13 o 
  16   2  10      139.54      158.24      6.21 o 
  17   2  10        6.44        9.42      2.38 o 
  18   2  10        1.60        3.49      2.49 o 
  19   2  10        1.26        0.78      2.36 o 
 -25   3  10       34.54       33.08      3.82 o 
 -24   3  10        7.73        3.55      2.09 o 
 -23   3  10       40.14       45.84      6.56 o 
 -22   3  10       21.00       23.28      2.96 o 
 -21   3  10       71.81       84.66      4.50 o 
 -20   3  10       22.47       21.60      2.96 o 
 -19   3  10        6.18        8.31      2.34 o 
 -18   3  10        0.21        1.21      2.03 o 
 -17   3  10       18.48       14.15      3.48 o 
 -16   3  10       36.74       39.32      3.97 o 
 -15   3  10      822.65      812.55     10.89 o 
 -14   3  10        2.18        1.50      1.23 o 
 -13   3  10      121.43      125.87      4.21 o 
 -12   3  10      649.49      676.81      8.51 o 
 -11   3  10        3.72        5.31      1.12 o 
 -10   3  10       14.87       13.30      1.44 o 
  -9   3  10       22.24       18.13      1.54 o 
  -8   3  10      185.23      182.84      3.91 o 
  -7   3  10      140.68      142.42      3.44 o 
  -6   3  10      162.83      136.12      3.37 o 
  -5   3  10      231.76      195.47      4.03 o 
  -4   3  10      146.70      149.85      3.51 o 
  -3   3  10        0.29        5.88      1.13 o 
  -2   3  10       90.81       80.76      3.13 o 
  -1   3  10       19.48       23.19      2.70 o 
   0   3  10       49.09       54.67      2.62 o 
   1   3  10        0.00        1.29      1.22 o 
   2   3  10        2.47        1.98      1.10 o 
   3   3  10      119.77      118.01      3.67 o 
   4   3  10       59.34       64.99      2.91 o 
   5   3  10       32.19       31.06      2.25 o 
   6   3  10        0.40       -0.07      1.11 o 
   7   3  10      149.52      148.15      4.23 o 
   8   3  10       45.69       42.01      2.63 o 
   9   3  10       66.55       73.14      5.01 o 
  10   3  10      191.73      190.28     12.34 o 
  11   3  10      129.18      133.60      5.06 o 
  12   3  10      139.11      127.38      5.06 o 
  13   3  10       56.30       57.90      3.82 o 
  14   3  10       15.76       15.50      2.52 o 
  15   3  10       22.86       22.07      3.82 o 
  16   3  10       67.94       77.39      4.50 o 
  17   3  10        1.65       -0.21      1.76 o 
 -23   4  10       58.42       66.58      4.56 o 
 -22   4  10       14.65       13.97      3.71 o 
 -21   4  10      129.59      141.52      6.85 o 
 -20   4  10       72.20       69.40      5.08 o 
 -19   4  10        9.52        8.38      2.70 o 
 -18   4  10       29.60       19.74      3.40 o 
 -17   4  10        5.99        8.16      2.55 o 
 -16   4  10        4.05        6.82      2.37 o 
 -15   4  10       86.98       88.77      7.85 o 
 -14   4  10      543.82      520.19     11.98 o 
 -13   4  10       22.67       20.04      3.04 o 
 -12   4  10      741.56      749.71     14.55 o 
 -11   4  10      159.93      145.08      5.99 o 
 -10   4  10        0.11       -0.36      1.24 o 
  -9   4  10        0.10       -0.62      1.40 o 
  -8   4  10        2.59        4.21      1.38 o 
  -7   4  10       99.52      106.54      4.89 o 
  -6   4  10       20.45       28.49      3.01 o 
  -5   4  10       13.12        7.81      1.96 o 
  -4   4  10        9.44       11.09      3.41 o 
  -3   4  10        4.88        3.62      1.86 o 
  -2   4  10        2.36        0.25      1.89 o 
  -1   4  10        5.33        3.92      1.58 o 
   0   4  10       20.96       15.34      2.54 o 
   1   4  10       64.61       56.06      3.85 o 
   2   4  10        0.07       -0.93      1.54 o 
   3   4  10      156.60      163.32      6.32 o 
   4   4  10      730.39      733.48     11.90 o 
   5   4  10        4.25        4.16      1.45 o 
   6   4  10      117.27      105.72      3.93 o 
   7   4  10        0.29       -0.79      1.29 o 
   8   4  10        5.03        4.89      1.78 o 
   9   4  10      139.02      155.09      5.19 o 
  10   4  10       60.62       66.08      5.74 o 
  11   4  10       10.78       10.68      3.30 o 
  12   4  10        3.24        2.20      1.82 o 
  13   4  10       29.07       28.06      3.90 o 
  14   4  10        9.30        7.81      3.25 o 
  15   4  10       11.63       14.94      2.70 o 
 -19   5  10        8.60        5.26      2.55 o 
 -18   5  10       48.69       42.89      4.44 o 
 -17   5  10        2.06        0.69      2.14 o 
 -16   5  10       14.62       16.89      3.14 o 
 -15   5  10       11.44       15.99      3.11 o 
 -14   5  10        0.00        1.59      3.07 o 
 -13   5  10       27.11       25.15     11.77 o 
 -12   5  10       11.73       14.45      4.20 o 
 -11   5  10       73.09       85.23      8.33 o 
 -10   5  10        2.57        2.81      5.01 o 
  -9   5  10        1.43        8.20      3.41 o 
  -8   5  10       26.39       22.40      3.58 o 
  -7   5  10      102.42      109.20      5.37 o 
  -6   5  10      137.32      149.38      6.14 o 
  -5   5  10      475.57      486.06     11.01 o 
  -4   5  10       79.95       76.28      4.82 o 
  -3   5  10       32.31       34.67      3.26 o 
  -2   5  10       33.04       29.32      3.21 o 
  -1   5  10       80.77       78.84      6.37 o 
   0   5  10       96.90      110.75      5.32 o 
   1   5  10      224.07      228.22      7.13 o 
   2   5  10      325.63      330.83      8.62 o 
   3   5  10      378.24      364.08     10.55 o 
   4   5  10      160.73      167.04      6.37 o 
   5   5  10       75.96       62.46      5.04 o 
   6   5  10      178.48      208.74     16.84 o 
   7   5  10      149.17      159.86      7.26 o 
   8   5  10        9.94       10.14      2.97 o 
   9   5  10        0.77       -2.36      2.48 o 
  10   5  10        0.50        1.60      1.83 o 
  11   5  10        4.56        5.43      2.23 o 
 -12   6  10       57.60       63.22      8.12 o 
 -11   6  10        8.63        2.09      3.05 o 
 -10   6  10        0.84        0.36      2.79 o 
  -9   6  10        6.27        2.41      3.25 o 
  -8   6  10       73.23       67.23     12.75 o 
  -7   6  10       34.38       42.42      6.92 o 
  -6   6  10      185.64      184.53     16.05 o 
  -5   6  10       12.54       11.14      4.02 o 
  -4   6  10        1.07       -1.89      1.68 o 
  -3   6  10       28.92       26.68      3.37 o 
  -2   6  10        8.73       10.97      2.88 o 
  -1   6  10       37.32       38.11      3.80 o 
   0   6  10      214.41      229.19      7.62 o 
   1   6  10      144.10      194.50      7.05 o 
   2   6  10       12.14       11.03      2.79 o 
   3   6  10      152.75      159.18      7.36 o 
   4   6  10        5.21       10.04      2.95 o 
 -27   1  11        3.79        3.33      3.45 o 
 -26   1  11        1.55        7.14      3.21 o 
 -25   1  11       26.59       27.06      3.10 o 
 -24   1  11        4.07        2.87      1.96 o 
 -23   1  11        6.77        4.53      2.02 o 
 -22   1  11       16.27       17.93      2.66 o 
 -21   1  11       16.55       16.16      2.50 o 
 -20   1  11        1.69       -0.61      1.45 o 
 -19   1  11       10.51       11.91      2.02 o 
 -18   1  11      164.96      174.10      5.37 o 
 -17   1  11     1050.22     1060.07     15.00 o 
 -16   1  11      394.37      400.29     10.00 o 
 -15   1  11       43.72       45.92      2.67 o 
 -14   1  11      315.79      332.63      8.69 o 
 -13   1  11      115.13      114.85      3.70 o 
 -12   1  11        3.48        1.98      1.12 o 
 -11   1  11       42.34       43.19      2.12 o 
 -10   1  11      427.29      422.47      6.85 o 
  -9   1  11      124.71      122.26      3.02 o 
  -8   1  11       10.90       14.68      1.33 o 
  -7   1  11        0.54        0.45      0.97 o 
  -6   1  11        7.08        4.94      1.25 o 
  -5   1  11        1.74        5.10      1.30 o 
  -4   1  11        0.75        0.25      0.70 o 
  -3   1  11      118.28      122.48      2.65 o 
  -2   1  11      463.42      462.24      5.56 o 
  -1   1  11        0.06        1.81      0.73 o 
   0   1  11       30.51       33.16      2.14 o 
   1   1  11      717.82      686.29      6.69 o 
   2   1  11      673.40      664.34      6.59 o 
   3   1  11       36.19       38.50      1.61 o 
   4   1  11        4.25        3.69      0.85 o 
   5   1  11       75.36       74.14      2.28 o 
   6   1  11       36.58       38.85      1.84 o 
   7   1  11       86.01       72.56      2.36 o 
   8   1  11      291.86      261.72      4.82 o 
   9   1  11        1.34        1.56      0.98 o 
  10   1  11       32.88       25.69      1.97 o 
  11   1  11        1.15        3.02      1.30 o 
  12   1  11       27.83       32.15      2.73 o 
  13   1  11        3.71        2.70      1.84 o 
  14   1  11      170.09      174.64      6.24 o 
  15   1  11      170.48      161.25      6.14 o 
  16   1  11      159.32      152.28      6.95 o 
  17   1  11       39.23       36.83      3.99 o 
  18   1  11        4.16        2.77      4.52 o 
 -26   2  11       14.55       18.63      3.18 o 
 -25   2  11        0.58        2.21      2.05 o 
 -24   2  11       25.93       23.03      3.24 o 
 -23   2  11      101.47       97.02      5.27 o 
 -22   2  11        3.15        1.06      2.28 o 
 -21   2  11       31.84       33.68      3.21 o 
 -20   2  11      597.36      564.66     10.86 o 
 -19   2  11      174.34      162.60      5.64 o 
 -18   2  11       42.59       37.72      3.96 o 
 -17   2  11      291.37      292.74      7.21 o 
 -16   2  11      226.85      229.22      6.31 o 
 -15   2  11        7.85        6.68      1.84 o 
 -14   2  11       10.59       11.36      1.61 o 
 -13   2  11      103.08      112.83      3.67 o 
 -12   2  11       59.42       63.83      2.88 o 
 -11   2  11      197.89      203.09      4.33 o 
 -10   2  11       22.52       22.59      1.73 o 
  -9   2  11      156.54      148.22      3.65 o 
  -8   2  11       22.67       21.15      3.07 o 
  -7   2  11        4.63        3.55      1.01 o 
  -6   2  11        5.45        4.15      1.31 o 
  -5   2  11      118.35       99.20      2.96 o 
  -4   2  11       37.97       41.31      2.13 o 
  -3   2  11        2.53        3.51      1.06 o 
  -2   2  11       14.45       19.29      1.63 o 
  -1   2  11        0.15       -0.25      0.88 o 
   0   2  11       73.43       75.26      2.73 o 
   1   2  11       58.47       61.46      2.42 o 
   2   2  11        6.29        7.07      1.30 o 
   3   2  11       39.38       41.67      2.43 o 
   4   2  11      400.81      404.78      6.86 o 
   5   2  11       16.80       14.18      1.72 o 
   6   2  11        2.22        0.79      1.35 o 
   7   2  11      102.13       88.34      3.60 o 
   8   2  11       62.73       58.98      2.84 o 
   9   2  11       22.19       21.09      2.21 o 
  10   2  11       30.83       23.03      3.78 o 
  11   2  11       36.09       40.00      3.47 o 
  12   2  11       22.51       17.08      4.42 o 
  13   2  11       28.37       42.01      3.73 o 
  14   2  11      365.17      390.52     22.26 o 
  15   2  11      210.25      207.15      7.17 o 
  16   2  11       79.40       77.82      7.27 o 
  17   2  11       20.13       22.15      3.19 o 
 -24   3  11       42.79       40.51      4.17 o 
 -23   3  11      267.05      298.09      8.30 o 
 -22   3  11       55.11       53.15      5.62 o 
 -21   3  11        4.73        3.17      2.81 o 
 -20   3  11      242.40      238.04      8.86 o 
 -19   3  11        8.05        2.39      1.81 o 
 -18   3  11      187.53      184.72      7.63 o 
 -17   3  11       14.40       13.49      3.75 o 
 -16   3  11       35.87       43.44      3.02 o 
 -15   3  11       32.11       35.57      3.27 o 
 -14   3  11       45.34       43.95      4.04 o 
 -13   3  11        0.11        1.53      1.11 o 
 -12   3  11       91.50       99.63      3.67 o 
 -11   3  11       36.55       40.67      2.25 o 
 -10   3  11        0.49        2.92      1.05 o 
  -9   3  11        5.22        6.81      1.27 o 
  -8   3  11      149.54      167.25      3.95 o 
  -7   3  11      267.74      229.89      4.78 o 
  -6   3  11       50.02       41.49      2.70 o 
  -5   3  11      179.73      137.86      3.63 o 
  -4   3  11      824.14      763.15      9.38 o 
  -3   3  11      111.84      116.39      3.35 o 
  -2   3  11      233.43      223.79      4.63 o 
  -1   3  11       39.30       37.46      2.22 o 
   0   3  11        0.77        2.03      1.35 o 
   1   3  11      134.22      134.36      3.98 o 
   2   3  11       80.74       74.30      3.44 o 
   3   3  11        2.07        1.26      1.17 o 
   4   3  11        8.20        6.46      1.51 o 
   5   3  11        0.16       -0.86      1.07 o 
   6   3  11       36.65       30.78      2.43 o 
   7   3  11       48.44       42.44      2.78 o 
   8   3  11        7.70        6.57      1.66 o 
   9   3  11      120.29      120.15      4.47 o 
  10   3  11       70.11       66.53      4.02 o 
  11   3  11       25.45       26.44      3.02 o 
  12   3  11       16.50       16.61      3.92 o 
  13   3  11       79.06       79.82      4.49 o 
  14   3  11       89.39      103.71      5.06 o 
  15   3  11       24.34       21.60      2.95 o 
 -22   4  11        5.61        4.97      4.01 o 
 -21   4  11        1.77        0.10      1.98 o 
 -20   4  11       18.09       15.98      3.62 o 
 -19   4  11        2.72        3.15      2.34 o 
 -18   4  11        4.52        2.43      2.09 o 
 -17   4  11       75.37       75.40      5.21 o 
 -16   4  11       15.66       10.41      3.26 o 
 -15   4  11      201.29      210.14      7.72 o 
 -14   4  11      961.04      933.61     19.30 o 
 -13   4  11      276.15      268.38      8.56 o 
 -12   4  11        0.54        2.83      2.01 o 
 -11   4  11       92.61      104.38      4.69 o 
 -10   4  11        0.11        3.09      1.71 o 
  -9   4  11       85.39       92.98      3.86 o 
  -8   4  11      372.85      392.48      8.70 o 
  -7   4  11      140.16      151.28      5.84 o 
  -6   4  11       16.27       13.94      1.97 o 
  -5   4  11       36.75       35.74      2.70 o 
  -4   4  11       44.19       43.84      4.47 o 
  -3   4  11        9.75       13.08      2.50 o 
  -2   4  11       33.17       32.13      3.40 o 
  -1   4  11        0.01       -1.87      1.38 o 
   0   4  11        0.83        1.55      1.59 o 
   1   4  11      190.66      185.17      6.37 o 
   2   4  11      209.48      213.63      5.36 o 
   3   4  11       16.09       17.83      2.05 o 
   4   4  11       82.69       94.27      3.93 o 
   5   4  11      399.94      444.27      8.10 o 
   6   4  11        0.99        1.85      1.43 o 
   7   4  11      190.29      217.65      5.66 o 
   8   4  11       27.03       22.59      2.71 o 
   9   4  11       75.42       80.66      4.49 o 
  10   4  11      127.55      129.89      5.59 o 
  11   4  11       33.99       34.29      3.46 o 
  12   4  11        0.01        0.64      1.76 o 
  13   4  11       33.22       32.97      3.51 o 
 -17   5  11        4.29        1.25      2.28 o 
 -16   5  11        6.43       10.26      2.96 o 
 -15   5  11        0.77        3.21      2.26 o 
 -14   5  11        0.02        2.65      2.22 o 
 -13   5  11       19.68       21.83      5.08 o 
 -12   5  11        0.06        6.55      3.33 o 
 -11   5  11       35.07       46.51     14.84 o 
 -10   5  11      107.81      126.71      9.83 o 
  -9   5  11       11.29        5.60      3.36 o 
  -8   5  11        5.92        4.11      2.39 o 
  -7   5  11        0.29        2.83      1.90 o 
  -6   5  11       33.00       36.58      3.74 o 
  -5   5  11       36.67       43.15      4.05 o 
  -4   5  11       14.03        7.59      2.42 o 
  -3   5  11        0.48        1.79      1.75 o 
  -2   5  11        4.20        3.78      1.99 o 
  -1   5  11       46.21       41.25      3.78 o 
   0   5  11       10.58        6.40      2.20 o 
   1   5  11       57.51       74.19      4.72 o 
   2   5  11      296.52      291.63     10.65 o 
   3   5  11        0.29        1.67      2.09 o 
   4   5  11      495.25      468.95     10.71 o 
   5   5  11        0.11        4.20      2.15 o 
   6   5  11      116.73      127.51     11.31 o 
   7   5  11       89.12       82.77      6.54 o 
   8   5  11       11.85       12.99      3.26 o 
  -8   6  11      103.68      106.28     10.01 o 
  -7   6  11       94.00       91.27     12.95 o 
  -6   6  11       21.38       21.62      4.18 o 
  -5   6  11       14.66       15.79      3.01 o 
  -4   6  11       22.24       27.12      4.22 o 
  -3   6  11        2.88        1.05      1.88 o 
  -2   6  11      142.20      172.50      6.76 o 
  -1   6  11      266.00      329.95     11.96 o 
 -26   0  12       15.98       12.41      6.29 o 
 -25   0  12       68.41       63.50     10.34 o 
 -24   0  12       62.45       59.30      9.71 o 
 -23   0  12        2.79       -3.03      3.48 o 
 -22   0  12      173.50      170.18     13.50 o 
 -21   0  12       30.53       18.56      6.09 o 
 -20   0  12      439.81      479.26     22.33 o 
 -19   0  12      197.42      200.72     13.99 o 
 -18   0  12       20.44       18.93      3.79 o 
 -17   0  12      261.84      277.68      7.89 o 
 -16   0  12        2.14        1.33      1.37 o 
 -15   0  12      288.06      287.00      8.50 o 
 -14   0  12       95.41       88.28      4.08 o 
 -13   0  12      353.59      369.88      8.08 o 
 -12   0  12        2.80        3.72      1.48 o 
 -11   0  12       49.49       50.81      3.27 o 
 -10   0  12       55.09       61.91      3.29 o 
  -9   0  12       11.25       11.75      1.82 o 
  -8   0  12       22.91       23.26      2.29 o 
  -7   0  12      108.84      108.03      5.17 o 
  -6   0  12      321.76      316.65      7.21 o 
  -5   0  12      520.96      523.99      8.80 o 
  -4   0  12      194.88      193.87      4.74 o 
  -3   0  12      963.80     1006.49     12.74 o 
  -2   0  12     2096.43     2095.37     23.04 o 
  -1   0  12     5038.61     4942.11     45.16 o 
   0   0  12     1275.04     1243.41     26.87 o 
   1   0  12      177.11      173.95      4.63 o 
   2   0  12     2069.71     2038.06     21.75 o 
   3   0  12      145.68      138.90      4.13 o 
   4   0  12      154.67      153.68      4.32 o 
   5   0  12        7.56       12.30      2.72 o 
   6   0  12        0.43        0.24      1.17 o 
   7   0  12       26.16       26.02      2.16 o 
   8   0  12       52.82       53.88      4.03 o 
   9   0  12      446.79      433.03      8.14 o 
  10   0  12       91.76       81.54      4.81 o 
  11   0  12        5.81        4.93      2.22 o 
  12   0  12       45.98       49.20      3.71 o 
  13   0  12       15.76       19.77      2.79 o 
  14   0  12       21.84       29.24      3.24 o 
  15   0  12       24.13       36.43      4.98 o 
  16   0  12       62.68       56.14      5.89 o 
  17   0  12     1082.12     1243.28     29.58 o 
 -26   1  12       26.76       29.88      5.30 o 
 -25   1  12       21.52       17.59      8.56 o 
 -24   1  12       17.10       14.15      2.50 o 
 -23   1  12       20.41       23.48      3.42 o 
 -22   1  12        1.26        0.12      1.80 o 
 -21   1  12        0.03       -0.03      2.29 o 
 -20   1  12        6.62        4.20      1.76 o 
 -19   1  12      241.56      246.01      6.68 o 
 -18   1  12      631.27      631.20     11.10 o 
 -17   1  12       13.70       14.47      2.26 o 
 -16   1  12      907.77      924.60     12.43 o 
 -15   1  12      112.24      112.01      3.93 o 
 -14   1  12        4.54        6.79      1.52 o 
 -13   1  12        5.38        3.85      1.35 o 
 -12   1  12      387.72      403.25      7.22 o 
 -11   1  12       13.52       15.59      1.84 o 
 -10   1  12      357.98      371.64      5.95 o 
  -9   1  12        6.34        7.01      1.39 o 
  -8   1  12       24.47       22.68      1.76 o 
  -7   1  12       13.52       12.87      2.36 o 
  -6   1  12        7.67        6.08      1.32 o 
  -5   1  12       20.35       21.89      1.75 o 
  -4   1  12       25.61       27.10      1.87 o 
  -3   1  12        0.12       -0.49      0.85 o 
  -2   1  12        8.31        7.58      1.26 o 
  -1   1  12      426.19      416.68      6.41 o 
   0   1  12      431.07      420.04      5.77 o 
   1   1  12        0.47        0.76      0.76 o 
   2   1  12       31.92       31.78      1.62 o 
   3   1  12       11.39       11.50      1.21 o 
   4   1  12        2.19        2.08      0.90 o 
   5   1  12       14.96       12.64      1.56 o 
   6   1  12       17.42       13.67      1.57 o 
   7   1  12        0.01        0.56      1.04 o 
   8   1  12       43.79       44.01      2.45 o 
   9   1  12        0.80        0.98      1.08 o 
  10   1  12        0.38        1.96      1.16 o 
  11   1  12      224.46      221.36      4.98 o 
  12   1  12        0.11        0.13      1.27 o 
  13   1  12        0.41        1.11      1.53 o 
  14   1  12       26.73       24.28      2.48 o 
  15   1  12        9.97       15.65      2.25 o 
  16   1  12        9.47        7.88      2.09 o 
 -25   2  12       73.75       72.40      4.95 o 
 -24   2  12       72.39       63.75      8.34 o 
 -23   2  12       68.54       65.85      4.70 o 
 -22   2  12        9.97        7.81      3.76 o 
 -21   2  12      165.17      168.32      5.90 o 
 -20   2  12        0.05        0.76      1.63 o 
 -19   2  12       67.87       62.88      3.96 o 
 -18   2  12        5.98        1.81      1.69 o 
 -17   2  12       57.52       55.49      3.64 o 
 -16   2  12       32.61       32.12      2.91 o 
 -15   2  12        0.53       -0.93      1.55 o 
 -14   2  12       19.65       22.34      2.08 o 
 -13   2  12       15.60       12.69      1.74 o 
 -12   2  12       29.62       30.84      2.24 o 
 -11   2  12       32.53       32.22      2.13 o 
 -10   2  12       49.09       45.40      2.40 o 
  -9   2  12       53.97       51.92      2.47 o 
  -8   2  12        5.82        7.90      1.30 o 
  -7   2  12      255.55      229.26      4.73 o 
  -6   2  12      244.53      217.75      4.59 o 
  -5   2  12      147.57      135.23      3.60 o 
  -4   2  12        5.26        1.90      1.42 o 
  -3   2  12       59.52       53.29      2.49 o 
  -2   2  12        0.87        0.25      0.92 o 
  -1   2  12       20.81       20.34      2.04 o 
   0   2  12       85.32       90.50      4.20 o 
   1   2  12       76.68       79.49      2.85 o 
   2   2  12        1.43        0.02      0.98 o 
   3   2  12        0.12       -0.05      0.92 o 
   4   2  12        0.96        1.37      1.04 o 
   5   2  12        3.52        6.34      1.26 o 
   6   2  12      119.74      114.87      4.19 o 
   7   2  12      100.34      100.90      4.02 o 
   8   2  12        0.19       -1.22      1.57 o 
   9   2  12      165.87      164.33      5.47 o 
  10   2  12        0.22       -1.55      1.65 o 
  11   2  12      131.87      141.11      5.20 o 
  12   2  12       63.08       68.07      4.48 o 
  13   2  12       93.25       96.67      5.16 o 
  14   2  12       55.93       42.64      3.96 o 
  15   2  12       37.08       39.91      3.84 o 
 -23   3  12        5.04        5.19      2.45 o 
 -22   3  12        1.04        2.27      2.16 o 
 -21   3  12        2.10        4.28      2.25 o 
 -20   3  12        0.00        0.00      1.96 o 
 -19   3  12        8.29        3.88      2.55 o 
 -18   3  12        0.33       -1.21      1.66 o 
 -17   3  12        0.00       -0.01      1.57 o 
 -16   3  12        9.70        6.09      1.78 o 
 -15   3  12       53.76       46.86      3.22 o 
 -14   3  12        5.26        5.16      1.72 o 
 -13   3  12      192.87      177.72      5.34 o 
 -12   3  12       13.51       14.00      1.69 o 
 -11   3  12        0.05        0.41      1.51 o 
 -10   3  12      149.05      149.40      4.02 o 
  -9   3  12        7.48       11.62      1.54 o 
  -8   3  12        0.07        0.32      1.38 o 
  -7   3  12        3.23        0.17      1.00 o 
  -6   3  12        5.51        5.47      1.24 o 
  -5   3  12       13.98       13.96      1.61 o 
  -4   3  12      192.19      200.10      4.56 o 
  -3   3  12      161.27      153.65      4.91 o 
  -2   3  12        8.21        9.54      1.90 o 
  -1   3  12       40.28       38.16      2.84 o 
   0   3  12       22.01       22.76      1.88 o 
   1   3  12        0.07        0.90      1.07 o 
   2   3  12        0.05        1.15      1.19 o 
   3   3  12        0.64       -0.05      1.19 o 
   4   3  12        7.23        4.56      1.46 o 
   5   3  12        0.20        2.97      1.41 o 
   6   3  12       72.83       74.47      5.78 o 
   7   3  12       11.32        8.00      1.80 o 
   8   3  12      173.29      176.64      5.21 o 
   9   3  12        4.52        6.04      1.79 o 
  10   3  12        0.21       -0.65      1.58 o 
  11   3  12       63.74       68.82      6.33 o 
  12   3  12        1.27        2.48      1.82 o 
  13   3  12        0.04        1.76      2.14 o 
 -20   4  12       19.94       20.95      3.53 o 
 -19   4  12      199.46      192.07      8.00 o 
 -18   4  12       51.74       40.19      6.63 o 
 -17   4  12        0.13        0.33      2.03 o 
 -16   4  12      454.65      428.10     11.56 o 
 -15   4  12        2.80        0.79      2.12 o 
 -14   4  12      142.71      150.40      6.85 o 
 -13   4  12       87.46       78.83      5.30 o 
 -12   4  12      182.85      196.91      7.44 o 
 -11   4  12       72.53       76.15      4.43 o 
 -10   4  12        0.01       -1.71      1.30 o 
  -9   4  12       26.98       33.13      3.31 o 
  -8   4  12        7.22        7.80      1.84 o 
  -7   4  12        4.71        5.25      3.56 o 
  -6   4  12       57.66       51.67      3.30 o 
  -5   4  12       90.92       88.50      3.98 o 
  -4   4  12      187.78      201.93      5.68 o 
  -3   4  12        1.95        1.81      1.55 o 
  -2   4  12       23.22       18.07      2.22 o 
  -1   4  12       20.82       17.51      1.90 o 
   0   4  12       39.05       33.81      2.75 o 
   1   4  12       77.53       76.37      3.61 o 
   2   4  12       56.63       63.67      4.31 o 
   3   4  12       60.13       77.59      3.70 o 
   4   4  12       79.93       80.67      5.42 o 
   5   4  12        4.32        6.49      1.83 o 
   6   4  12      228.49      254.42      6.32 o 
   7   4  12       27.31       28.27      2.72 o 
   8   4  12       95.39       93.28      4.56 o 
   9   4  12       63.90       62.77      5.28 o 
  10   4  12       56.57       56.35      4.25 o 
 -15   5  12      237.62      252.25     10.29 o 
 -14   5  12      106.97      117.02     14.31 o 
 -13   5  12       94.98      107.50      6.33 o 
 -12   5  12       11.66       11.31      2.86 o 
 -11   5  12       60.54       68.88      8.11 o 
 -10   5  12        4.21       -0.07      2.96 o 
  -9   5  12       16.03       17.19      4.59 o 
  -8   5  12       82.48       98.48      5.56 o 
  -7   5  12      234.68      247.98     14.38 o 
  -6   5  12        4.18        5.78      2.26 o 
  -5   5  12       58.94       68.09      4.93 o 
  -4   5  12       47.95       46.95      3.96 o 
  -3   5  12       33.86       40.17      3.82 o 
  -2   5  12       55.99       59.75      4.36 o 
  -1   5  12        1.25        4.93      2.19 o 
   0   5  12        5.99        5.28      2.14 o 
   1   5  12        0.56        3.89      2.11 o 
   2   5  12       60.58       55.82      4.47 o 
   3   5  12      637.05      646.41     13.05 o 
   4   5  12      151.05      162.82      6.76 o 
   5   5  12       12.48       14.27      3.26 o 
 -25   1  13       19.19       19.00      5.34 o 
 -24   1  13       27.25       29.49      5.43 o 
 -23   1  13        3.59       -1.09      1.96 o 
 -22   1  13       69.70       76.17      6.87 o 
 -21   1  13      735.88      753.30     21.81 o 
 -20   1  13        5.25        4.83      1.83 o 
 -19   1  13       18.12       18.30      2.46 o 
 -18   1  13      362.86      380.50     11.97 o 
 -17   1  13       36.46       35.17      3.51 o 
 -16   1  13        2.72        2.56      1.41 o 
 -15   1  13       86.44       88.23      3.77 o 
 -14   1  13      100.16       96.48      3.82 o 
 -13   1  13       55.23       57.53      3.68 o 
 -12   1  13        7.52       11.88      1.98 o 
 -11   1  13      139.17      136.43      8.62 o 
 -10   1  13       19.97       20.77      2.05 o 
  -9   1  13       60.10       57.51      3.40 o 
  -8   1  13        0.31       -1.25      0.88 o 
  -7   1  13        7.98        8.25      1.35 o 
  -6   1  13       33.30       32.23      2.11 o 
  -5   1  13      107.62      105.86      3.32 o 
  -4   1  13      116.07      121.99      3.50 o 
  -3   1  13      364.91      361.60      6.15 o 
  -2   1  13        0.01        2.31      1.11 o 
  -1   1  13       63.04       62.87      2.93 o 
   0   1  13        6.57        8.39      1.49 o 
   1   1  13        5.07        4.18      1.17 o 
   2   1  13       21.84       24.10      1.98 o 
   3   1  13        7.49        6.27      1.36 o 
   4   1  13       52.46       52.95      3.30 o 
   5   1  13       11.21        9.25      1.51 o 
   6   1  13       20.61       18.26      1.90 o 
   7   1  13        3.69        3.74      1.26 o 
   8   1  13       36.85       42.48      2.55 o 
   9   1  13       66.23       72.36      3.14 o 
  10   1  13      115.19      129.63      3.98 o 
  11   1  13      106.60      111.94      4.93 o 
  12   1  13        8.72       15.21      2.03 o 
  13   1  13       96.43       98.36      5.13 o 
  14   1  13       30.40       30.36      2.83 o 
 -24   2  13       34.04       43.06      6.91 o 
 -23   2  13       13.70       15.97      3.94 o 
 -22   2  13       44.64       48.89      4.25 o 
 -21   2  13       40.27       42.24      3.65 o 
 -20   2  13       37.84       37.05      3.88 o 
 -19   2  13       85.69       83.27      6.20 o 
 -18   2  13      217.28      204.77     11.84 o 
 -17   2  13        4.45        3.19      2.05 o 
 -16   2  13       31.95       33.35      3.57 o 
 -15   2  13       26.85       36.75      3.55 o 
 -14   2  13       83.44       81.45      3.51 o 
 -13   2  13       10.90       11.12      1.79 o 
 -12   2  13      276.78      274.11      5.97 o 
 -11   2  13        0.94        1.46      1.08 o 
 -10   2  13        0.39        1.76      1.10 o 
  -9   2  13        0.85        1.27      1.08 o 
  -8   2  13      260.32      249.09      5.16 o 
  -7   2  13       36.18       32.44      2.21 o 
  -6   2  13      226.57      198.44      4.60 o 
  -5   2  13       76.83       73.23      2.97 o 
  -4   2  13       30.90       29.59      2.13 o 
  -3   2  13       12.25       12.39      1.60 o 
  -2   2  13        0.58        1.71      1.10 o 
  -1   2  13       10.06       13.50      1.59 o 
   0   2  13        1.11        2.41      1.11 o 
   1   2  13        0.47        0.71      1.03 o 
   2   2  13       14.69       13.61      1.74 o 
   3   2  13      233.09      226.59      5.96 o 
   4   2  13       46.08       47.16      2.66 o 
   5   2  13       71.53       70.10      3.34 o 
   6   2  13      422.41      376.59      7.31 o 
   7   2  13        0.86        2.09      1.73 o 
   8   2  13        5.66        6.18      1.66 o 
   9   2  13        3.85        4.96      1.83 o 
  10   2  13       91.35       99.85      5.24 o 
  11   2  13        9.15       10.59      3.55 o 
  12   2  13        0.55        2.77      2.05 o 
  13   2  13        0.00        3.90      2.12 o 
 -22   3  13       24.20       23.24      3.47 o 
 -21   3  13       38.97       30.24      5.77 o 
 -20   3  13        0.00        2.52      2.35 o 
 -19   3  13       24.76       21.91      3.35 o 
 -18   3  13       10.61       16.71      3.51 o 
 -17   3  13       26.28       23.51      2.74 o 
 -16   3  13        0.65       -0.58      2.34 o 
 -15   3  13        2.21       -0.09      1.46 o 
 -14   3  13       13.03       17.28      2.34 o 
 -13   3  13       56.26       55.00      3.45 o 
 -12   3  13       23.25       17.27      1.95 o 
 -11   3  13        0.01        1.39      1.18 o 
 -10   3  13       27.74       22.02      2.05 o 
  -9   3  13        0.01        1.47      1.19 o 
  -8   3  13       96.32       86.77      3.66 o 
  -7   3  13        8.73       10.19      1.59 o 
  -6   3  13       33.43       26.60      2.55 o 
  -5   3  13       97.37       91.84      3.40 o 
  -4   3  13       20.12       21.43      2.46 o 
  -3   3  13        7.20        8.50      1.58 o 
  -2   3  13        8.18        7.97      1.59 o 
  -1   3  13       73.17       73.05      3.05 o 
   0   3  13      146.04      154.57      4.12 o 
   1   3  13       63.56       64.29      2.93 o 
   2   3  13        2.34        6.75      1.49 o 
   3   3  13       28.82       32.94      2.33 o 
   4   3  13      148.73      153.30      5.04 o 
   5   3  13      117.02      124.95      6.37 o 
   6   3  13        7.39        9.66      1.87 o 
   7   3  13       33.30       32.60      2.87 o 
   8   3  13        3.47        2.59      1.72 o 
   9   3  13       30.22       20.99      3.15 o 
  10   3  13       91.67       89.20      5.38 o 
  11   3  13       91.05       91.54      5.53 o 
 -18   4  13      163.79      148.44      6.96 o 
 -17   4  13      114.30      117.56      5.19 o 
 -16   4  13       18.45       20.89      5.03 o 
 -15   4  13        0.05        2.72      2.68 o 
 -14   4  13      397.54      438.73     11.86 o 
 -13   4  13       43.99       50.88      4.60 o 
 -12   4  13       27.97       26.60      4.13 o 
 -11   4  13        8.90        6.49      2.12 o 
 -10   4  13       29.71       36.52      3.07 o 
  -9   4  13       50.47       50.75      3.43 o 
  -8   4  13       42.28       40.47      3.17 o 
  -7   4  13        6.87        5.83      2.82 o 
  -6   4  13      160.34      132.91      4.15 o 
  -5   4  13        8.64        5.04      1.95 o 
  -4   4  13       43.30       41.14      2.97 o 
  -3   4  13       42.34       36.76      2.48 o 
  -2   4  13       15.02       18.94      1.99 o 
  -1   4  13        7.55        6.74      1.50 o 
   0   4  13        0.28        1.45      1.31 o 
   1   4  13       48.44       51.54      3.33 o 
   2   4  13      109.98      127.30      8.27 o 
   3   4  13       63.14       43.50      3.87 o 
   4   4  13      107.80      127.94      4.77 o 
   5   4  13        0.32        0.15      1.48 o 
   6   4  13        8.80        4.40      1.79 o 
   7   4  13       15.97       12.32      2.45 o 
   8   4  13       22.99       23.45      5.10 o 
 -12   5  13       97.08      106.19      6.39 o 
 -11   5  13       46.73       55.21      4.93 o 
 -10   5  13       12.11       11.50      2.96 o 
  -9   5  13       10.74       11.48      3.41 o 
  -8   5  13        2.12        4.06      2.53 o 
  -7   5  13        7.05       11.09      2.82 o 
  -6   5  13        1.95        1.39      2.14 o 
  -5   5  13       42.35       56.79      4.83 o 
  -4   5  13        2.98        1.35      2.04 o 
  -3   5  13      467.04      546.74     11.90 o 
  -2   5  13      422.81      459.27     10.86 o 
  -1   5  13      149.22      152.29      6.62 o 
   0   5  13      243.14      271.90      8.38 o 
   1   5  13      324.02      331.83     10.38 o 
 -24   0  14       82.49       79.33     11.46 o 
 -23   0  14      173.85      195.66     15.54 o 
 -22   0  14       56.23       21.75      7.02 o 
 -21   0  14       29.85       34.30      8.13 o 
 -20   0  14     2600.93     2679.04     69.08 o 
 -19   0  14      761.90      766.06     30.17 o 
 -18   0  14      262.26      267.29     11.59 o 
 -17   0  14      228.31      227.00     26.67 o 
 -16   0  14       14.79       12.29      3.47 o 
 -15   0  14      101.04      112.05      7.35 o 
 -14   0  14       39.27       39.47      5.71 o 
 -13   0  14        4.60        3.55      1.54 o 
 -12   0  14        0.00       -1.00      1.22 o 
 -11   0  14       37.82       39.90      4.62 o 
 -10   0  14       10.28       11.48      2.20 o 
  -9   0  14        6.86        5.30      1.85 o 
  -8   0  14       69.54       77.19      4.52 o 
  -7   0  14        1.00        4.24      2.33 o 
  -6   0  14       37.41       39.66      3.60 o 
  -5   0  14     1337.04     1371.55     48.56 o 
  -4   0  14      363.17      385.43      9.05 o 
  -3   0  14       62.04       72.13      6.03 o 
  -2   0  14     1197.19     1246.85     30.76 o 
  -1   0  14     1200.66     1217.18     48.58 o 
   0   0  14       51.11       54.80      3.07 o 
   1   0  14       12.62        8.94      1.68 o 
   2   0  14      173.34      170.49      4.88 o 
   3   0  14       67.93       66.73      3.32 o 
   4   0  14        0.04        0.60      1.28 o 
   5   0  14       41.98       44.28      3.72 o 
   6   0  14      114.14      116.39      4.21 o 
   7   0  14      128.46      117.94      5.46 o 
   8   0  14        0.01        1.67      2.21 o 
   9   0  14       33.39       35.18      7.87 o 
  10   0  14       94.92      104.27      9.96 o 
  11   0  14        0.00        2.31      1.92 o 
  12   0  14       36.51       38.84      3.74 o 
 -23   1  14      108.87      103.55      8.71 o 
 -22   1  14       25.70       26.78      3.22 o 
 -21   1  14       45.90       51.67      6.74 o 
 -20   1  14       35.97       36.24      4.59 o 
 -19   1  14        9.46       10.52      2.24 o 
 -18   1  14      225.06      244.21      7.69 o 
 -17   1  14      151.16      141.59      5.93 o 
 -16   1  14        5.35        3.89      1.69 o 
 -15   1  14        0.08       -1.24      1.85 o 
 -14   1  14      164.63      161.17      5.53 o 
 -13   1  14       38.94       34.98      3.04 o 
 -12   1  14      115.10      103.38      4.43 o 
 -11   1  14       28.58       29.02      3.06 o 
 -10   1  14       77.16       76.92      3.93 o 
  -9   1  14       18.45       18.46      2.35 o 
  -8   1  14      163.22      151.69      4.10 o 
  -7   1  14       49.99       56.10      2.78 o 
  -6   1  14      134.96      136.45      3.89 o 
  -5   1  14       10.69        8.35      1.65 o 
  -4   1  14       36.46       36.35      2.51 o 
  -3   1  14       69.08       58.21      3.06 o 
  -2   1  14     1370.34     1385.54     15.92 o 
  -1   1  14        7.05        6.15      1.59 o 
   0   1  14        8.67        9.32      1.63 o 
   1   1  14       75.51       71.88      3.10 o 
   2   1  14        2.63        2.30      1.20 o 
   3   1  14       14.04       15.45      1.86 o 
   4   1  14      149.09      144.85      4.26 o 
   5   1  14       76.15       72.56      5.04 o 
   6   1  14       65.29       60.49      3.03 o 
   7   1  14       12.55       15.51      1.90 o 
   8   1  14      168.22      182.10      4.79 o 
   9   1  14       71.85       79.98      3.46 o 
  10   1  14        0.06        5.87      1.49 o 
  11   1  14       77.42       89.39      4.41 o 
  12   1  14       42.35       45.87      3.06 o 
 -22   2  14       12.34       10.93      3.34 o 
 -21   2  14        5.97        0.35      2.06 o 
 -20   2  14        0.09        2.06      2.08 o 
 -19   2  14       23.98       31.33      5.87 o 
 -18   2  14       26.06       30.53      3.59 o 
 -17   2  14        0.38       -2.66      2.67 o 
 -16   2  14        3.19        0.20      1.95 o 
 -15   2  14        1.56        3.61      2.01 o 
 -14   2  14        0.65        2.56      1.57 o 
 -13   2  14      156.93      158.27      4.74 o 
 -12   2  14       38.67       38.79      3.30 o 
 -11   2  14      144.93      136.29      4.74 o 
 -10   2  14       23.13       21.02      2.02 o 
  -9   2  14        0.60        0.60      1.18 o 
  -8   2  14       75.59       61.56      2.98 o 
  -7   2  14       17.27       13.87      1.96 o 
  -6   2  14       20.43       23.11      2.37 o 
  -5   2  14        1.12        2.95      1.23 o 
  -4   2  14        3.21        3.72      1.88 o 
  -3   2  14       21.16       23.50      2.49 o 
  -2   2  14        4.98        4.66      1.41 o 
  -1   2  14       27.77       26.91      2.18 o 
   0   2  14        0.04        1.50      1.17 o 
   1   2  14       67.82       73.17      5.27 o 
   2   2  14        2.85        1.29      1.30 o 
   3   2  14        8.15        7.15      1.68 o 
   4   2  14       54.71       55.36      5.11 o 
   5   2  14      141.05      127.39      4.45 o 
   6   2  14        5.01        4.38      2.57 o 
   7   2  14       61.03       55.54      3.29 o 
   8   2  14       29.70       31.51      2.95 o 
   9   2  14       39.79       41.76      3.02 o 
  10   2  14       12.25       13.55      2.03 o 
  11   2  14        3.80        2.36      1.78 o 
 -20   3  14       16.29       13.50      3.13 o 
 -19   3  14        0.00       -1.71      2.57 o 
 -18   3  14        0.03       -0.40      2.12 o 
 -17   3  14        0.19        2.14      2.20 o 
 -16   3  14      126.83      126.54      5.17 o 
 -15   3  14      165.04      184.85      6.01 o 
 -14   3  14       20.70       17.95      3.50 o 
 -13   3  14      139.21      144.90      7.40 o 
 -12   3  14       18.06       20.00      2.10 o 
 -11   3  14        0.13        1.92      1.25 o 
 -10   3  14        1.09        0.54      1.20 o 
  -9   3  14       10.03        7.79      1.61 o 
  -8   3  14      233.71      216.04      5.20 o 
  -7   3  14        0.02       -1.96      1.08 o 
  -6   3  14       20.15       18.33      2.04 o 
  -5   3  14       38.58       37.99      3.17 o 
  -4   3  14       34.61       34.26      2.48 o 
  -3   3  14       33.12       34.48      2.49 o 
  -2   3  14       95.55       92.57      3.46 o 
  -1   3  14       19.67       20.87      2.05 o 
   0   3  14        0.16       -1.28      1.21 o 
   1   3  14       82.61       96.52      4.74 o 
   2   3  14       93.04      106.03      5.26 o 
   3   3  14       45.92       46.27      2.80 o 
   4   3  14       20.80       16.06      2.02 o 
   5   3  14        7.28        9.47      1.75 o 
   6   3  14        0.00       -1.90      1.36 o 
   7   3  14       75.50       73.36      3.83 o 
   8   3  14       28.01       27.05      2.75 o 
 -16   4  14       49.59       56.29      6.17 o 
 -15   4  14       67.56       70.55      4.31 o 
 -14   4  14        2.19        2.35      1.80 o 
 -13   4  14        0.06       -0.26      1.65 o 
 -12   4  14       57.86       61.76      3.63 o 
 -11   4  14        0.76        0.56      1.81 o 
 -10   4  14       19.24       19.44      2.91 o 
  -9   4  14        2.61        3.96      1.52 o 
  -8   4  14      296.31      319.02     10.62 o 
  -7   4  14        1.26        0.44      1.40 o 
  -6   4  14        0.93        0.83      1.33 o 
  -5   4  14       14.96       12.22      1.89 o 
  -4   4  14       11.02        6.29      1.71 o 
  -3   4  14       18.94       18.24      2.30 o 
  -2   4  14        5.81        6.16      1.60 o 
  -1   4  14        0.00       -0.06      1.31 o 
   0   4  14        1.35        0.31      1.33 o 
   1   4  14       16.20       20.89      2.21 o 
   2   4  14       20.35       24.03      2.27 o 
   3   4  14       56.60       54.76      3.14 o 
   4   4  14       58.52       66.52      3.39 o 
 -22   1  15       61.19       57.49     10.33 o 
 -21   1  15       42.53       38.05      9.01 o 
 -20   1  15       59.47       68.52      5.69 o 
 -19   1  15       77.13       86.28      5.09 o 
 -18   1  15       79.04       69.36      4.61 o 
 -17   1  15        1.98        3.91      2.10 o 
 -16   1  15        0.36       -1.36      1.44 o 
 -15   1  15        2.98        1.28      1.72 o 
 -14   1  15        4.84        6.29      1.89 o 
 -13   1  15       10.41        7.57      1.97 o 
 -12   1  15       22.49       24.46      2.69 o 
 -11   1  15       15.08       14.49      2.32 o 
 -10   1  15      469.97      459.35      9.52 o 
  -9   1  15       38.40       38.60      3.56 o 
  -8   1  15       81.14       78.98      3.87 o 
  -7   1  15        0.76        1.11      1.28 o 
  -6   1  15       27.35       26.16      2.38 o 
  -5   1  15       53.10       46.96      2.96 o 
  -4   1  15      270.61      276.62      6.24 o 
  -3   1  15      399.07      390.79      8.15 o 
  -2   1  15      205.90      208.45      6.75 o 
  -1   1  15        7.98        7.56      1.66 o 
   0   1  15       46.07       49.91      3.85 o 
   1   1  15       27.44       19.11      2.48 o 
   2   1  15       73.18       74.17      3.55 o 
   3   1  15        6.92        7.87      1.62 o 
   4   1  15        5.35        5.53      1.45 o 
   5   1  15        5.73        7.89      1.84 o 
   6   1  15        1.79        4.44      1.45 o 
   7   1  15        0.07        0.77      1.32 o 
   8   1  15      110.28      115.34      4.13 o 
   9   1  15       33.66       37.47      3.51 o 
 -20   2  15       16.98       13.80      5.05 o 
 -19   2  15       20.46       22.76      3.46 o 
 -18   2  15       13.34        9.32      3.36 o 
 -17   2  15        4.18       -0.36      1.97 o 
 -16   2  15      157.89      148.54      6.69 o 
 -15   2  15       34.06       36.42      3.91 o 
 -14   2  15       25.55       25.80      2.96 o 
 -13   2  15       84.91       89.73      4.72 o 
 -12   2  15       35.17       29.56      2.60 o 
 -11   2  15       77.63       74.09      3.82 o 
 -10   2  15        0.30        1.63      1.26 o 
  -9   2  15       35.09       28.00      2.35 o 
  -8   2  15        0.01        0.45      1.23 o 
  -7   2  15       40.33       36.62      3.44 o 
  -6   2  15        0.02       -0.14      1.12 o 
  -5   2  15       14.89       15.69      1.91 o 
  -4   2  15        9.84       10.54      2.17 o 
  -3   2  15       17.57       14.49      2.08 o 
  -2   2  15        0.53       -0.40      1.25 o 
  -1   2  15        9.21        6.39      1.70 o 
   0   2  15       22.05       25.04      3.06 o 
   1   2  15       13.59       17.17      2.20 o 
   2   2  15       23.57       18.73      2.45 o 
   3   2  15       30.71       27.30      3.06 o 
   4   2  15       58.18       61.17      3.48 o 
   5   2  15        1.78        1.54      1.48 o 
   6   2  15        1.91        1.97      1.49 o 
   7   2  15        0.19        1.55      1.51 o 
   8   2  15       20.74       21.57      2.56 o 
 -17   3  15       19.75       24.76      5.39 o 
 -16   3  15       26.22       31.75      4.43 o 
 -15   3  15       62.78       61.90      5.14 o 
 -14   3  15       29.79       33.41      4.56 o 
 -13   3  15       55.71       52.77      3.68 o 
 -12   3  15       13.59        9.46      1.78 o 
 -11   3  15        2.18       -0.81      2.00 o 
 -10   3  15       12.35       11.68      1.90 o 
  -9   3  15       46.89       40.07      2.75 o 
  -8   3  15       48.92       43.43      2.84 o 
  -7   3  15       25.10       25.97      2.38 o 
  -6   3  15        3.08        3.05      1.43 o 
  -5   3  15       16.65       15.49      2.00 o 
  -4   3  15       45.75       42.18      5.23 o 
  -3   3  15        1.75        3.51      1.37 o 
  -2   3  15        3.72        6.21      1.55 o 
  -1   3  15      104.41      111.78      3.94 o 
   0   3  15       17.90       25.71      2.28 o 
   1   3  15        3.09        3.84      1.48 o 
   2   3  15      207.19      230.30      6.13 o 
   3   3  15      128.00      131.15      4.79 o 
   4   3  15        4.43        4.37      2.03 o 
   5   3  15       54.34       45.67      3.30 o 
 -11   4  15       31.02       32.94      3.14 o 
 -10   4  15       93.67       84.56      5.64 o 
  -9   4  15        2.33        1.12      1.46 o 
  -8   4  15       73.36       72.13      3.58 o 
  -7   4  15      324.64      338.57      7.10 o 
  -6   4  15      171.27      192.03      5.36 o 
  -5   4  15      149.98      166.70      5.04 o 
  -4   4  15       42.92       58.63      3.22 o 
  -3   4  15       31.68       34.54      2.68 o 
  -2   4  15        0.31       -1.03      1.39 o 
  -1   4  15        1.19       -0.69      1.43 o 
 -18   0  16       28.74       22.18      6.94 o 
 -17   0  16      119.24       99.78     11.56 o 
 -16   0  16       35.58       34.91      7.78 o 
 -15   0  16       99.05       98.75     11.34 o 
 -14   0  16       85.50       82.71     10.31 o 
 -13   0  16       19.93       16.16      5.76 o 
 -12   0  16      140.17      134.33     12.76 o 
 -11   0  16        5.42        2.97      4.05 o 
 -10   0  16        8.74        5.70      4.17 o 
  -9   0  16       12.65       14.92      5.34 o 
  -8   0  16       14.84       16.85      5.72 o 
  -7   0  16      278.52      273.50     16.91 o 
  -6   0  16        6.76        7.54      2.84 o 
  -5   0  16      183.85      192.63     22.73 o 
  -4   0  16      360.76      333.91     18.92 o 
  -3   0  16     1262.00     1195.65     39.03 o 
  -2   0  16      358.99      332.11     19.71 o 
  -1   0  16       15.70       14.92      2.73 o 
   0   0  16       17.08       20.12      2.93 o 
   1   0  16        3.17        1.90      2.83 o 
   2   0  16      132.32      141.58      6.09 o 
   3   0  16       22.94       16.93      2.89 o 
   4   0  16        6.58        7.13      3.58 o 
   5   0  16       36.94       30.94      5.44 o 
   6   0  16      199.85      248.64     11.97 o 
   7   0  16      321.26      351.35     18.63 o 
 -19   1  16       34.64       26.59      5.38 o 
 -18   1  16       10.18       10.91      2.71 o 
 -17   1  16       12.86       14.15      2.97 o 
 -16   1  16       47.53       54.03      3.94 o 
 -15   1  16        1.50       -0.26      1.72 o 
 -14   1  16       75.90       84.35      5.01 o 
 -13   1  16       97.83      110.69      7.07 o 
 -12   1  16       75.86       71.78      5.40 o 
 -11   1  16        8.69        9.68      2.44 o 
 -10   1  16        7.65       10.20      2.41 o 
  -9   1  16      110.59       98.73      5.31 o 
  -8   1  16       77.44       73.98      5.58 o 
  -7   1  16       39.74       42.43      3.52 o 
  -6   1  16      271.94      273.45      6.41 o 
  -5   1  16      172.90      180.37      5.91 o 
  -4   1  16        0.13        0.58      1.41 o 
  -3   1  16      286.52      272.99      6.46 o 
  -2   1  16        6.15        7.23      1.73 o 
  -1   1  16        4.13        5.20      1.69 o 
   0   1  16       46.61       45.87      3.09 o 
   1   1  16        7.20        3.62      1.56 o 
   2   1  16        0.08        1.37      1.43 o 
   3   1  16       11.49       10.60      2.46 o 
   4   1  16       13.19       12.01      2.06 o 
   5   1  16        0.69        1.47      1.40 o 
   6   1  16        1.87        2.62      1.52 o 
 -17   2  16        0.29        2.65      2.33 o 
 -16   2  16       10.18        8.99      2.74 o 
 -15   2  16       49.65       50.91      4.62 o 
 -14   2  16        4.94        4.04      1.99 o 
 -13   2  16       18.72       18.57      3.54 o 
 -12   2  16       44.49       40.02      3.58 o 
 -11   2  16       12.74       10.52      2.00 o 
 -10   2  16        1.66        2.03      1.55 o 
  -9   2  16        4.66        5.42      1.52 o 
  -8   2  16        0.00        0.86      1.37 o 
  -7   2  16        0.03        0.21      1.38 o 
  -6   2  16        8.08        8.55      1.84 o 
  -5   2  16       64.03       57.95      6.00 o 
  -4   2  16       83.70       91.91      4.06 o 
  -3   2  16        2.19        1.20      1.48 o 
  -2   2  16        8.42        7.22      1.82 o 
  -1   2  16        0.03       -0.53      1.41 o 
   0   2  16      269.39      299.95      7.00 o 
   1   2  16        8.89        7.75      1.91 o 
   2   2  16       18.59       17.04      2.31 o 
   3   2  16        0.52        2.75      1.59 o 
   4   2  16        3.84        2.81      1.66 o 
 -13   3  16       49.48       48.94      3.98 o 
 -12   3  16        1.04        3.40      1.98 o 
 -11   3  16       18.69       15.82      2.20 o 
 -10   3  16       58.18       59.38      3.37 o 
  -9   3  16        0.12        0.22      1.39 o 
  -8   3  16        0.26        2.21      1.46 o 
  -7   3  16       22.50       21.60      2.34 o 
  -6   3  16       15.25       11.77      2.96 o 
  -5   3  16        2.41        2.58      1.56 o 
  -4   3  16        1.64        2.46      1.45 o 
  -3   3  16        0.51        1.81      1.39 o 
  -2   3  16        0.11       -1.73      1.41 o 
  -1   3  16        0.84        2.68      1.67 o 
   0   3  16       24.31       15.26      2.32 o 
 -16   1  17        1.47        2.05      2.20 o 
 -15   1  17        0.05       -2.72      1.78 o 
 -14   1  17       88.70       93.29      5.39 o 
 -13   1  17        1.44        2.25      2.10 o 
 -12   1  17        9.10        5.64      2.63 o 
 -11   1  17       12.94       10.43      2.63 o 
 -10   1  17        0.02        1.32      1.99 o 
  -9   1  17        0.21        2.26      2.03 o 
  -8   1  17      313.16      292.93      8.96 o 
  -7   1  17      146.72      159.48     10.39 o 
  -6   1  17      140.40      152.97      7.92 o 
  -5   1  17       20.90       25.70      3.09 o 
  -4   1  17      117.57      119.90      5.56 o 
  -3   1  17        9.37        6.73      1.87 o 
  -2   1  17        4.33        4.60      1.70 o 
  -1   1  17       17.64       11.88      2.42 o 
   0   1  17       11.93        8.57      1.92 o 
   1   1  17        5.70        8.97      2.55 o 
   2   1  17        0.59        4.60      1.69 o 
 -13   2  17       36.27       27.20      3.68 o 
 -12   2  17       45.48       41.85      6.91 o 
 -11   2  17       13.72       10.36      2.67 o 
 -10   2  17        0.31        0.62      1.63 o 
  -9   2  17       29.56       30.53      3.77 o 
  -8   2  17      129.55      116.93      5.60 o 
  -7   2  17       88.37       91.66      4.27 o 
  -6   2  17       60.87       60.50      4.81 o 
  -5   2  17      453.55      465.04      9.08 o 
  -4   2  17       42.47       45.16      3.30 o 
  -3   2  17       19.63       19.32      2.44 o 
  -2   2  17       46.45       60.95      5.74 o 
  -1   2  17       60.08       62.02      3.75 o 
  -9   0  18       24.08       16.75      6.05 o 
  -8   0  18       10.58       15.08      6.25 o 
  -7   0  18       58.21       45.78      8.92 o 
  -6   0  18       20.25       19.03      6.47 o 
  -5   0  18       16.52       10.20      5.77 o 
                                                 
